# Supplementary material for: Nucleotide Substitution Biases in Related Cancer Driver Genes
Source: Int J Mol Sci. 2025 Dec 10;26(24):11903. doi: 10.3390/ijms262411903 (PMC12732676; doi:10.3390/ijms262411903)
Supplement: Supplementary file 1 [file ijms-26-11903-s001.zip › Supplementary Table S1.xlsx]

## Sheet: S1A
Supplementary Table S1A. Top 25 frequently mutated genes in each canncer. The genes are listed in order of mutation frequency in each cancer. For example, in CNS, IDH1 is the most mutated while HMCN1 is the least mutated.
	Autonomic ganglia	Biliary tract	Bone	Breast	CNS	Cervix	Endometrium	Esophagus	Eye	Fallopian tube	Female Genital Tract	Gastrointestinal tract	Haemathopoietic and Lymphoid	Kidney	Large intestine	Liver	Lung	Meninges	Ovary	Pancreas	Parathyroid	Penis	Peritoneum	Pituitary	Placenta	Pleura	Prostate	Salivary gland	Skin	Small intestine	Soft tissue	Stomach	Testis	Thymus	Thyroid	Up Aero	Urinary	Uterine adnexa	Vagina	Vulva
1	ALK	KRAS	IDH1	PIK3CA	IDH1	PIK3CA	TTN	TP53	GNAQ	TP53	PIK3CA	KRAS	JAK2	VHL	KRAS	TP53	KRAS	LRP2	TP53	KRAS	MEN1	TP53	KRAS	GNAS	TTN	DICER1	TP53	TP53	TTN	KRAS	MED12	TTN	KIT	TP53	TP53	MUC4	FGFR3	ATR	EIF1AX	TP53
2	EPAS1	TP53	H3F3A	TP53	TP53	TTN	PIK3CA	TTN	GNA11	TPSD1	TP53	TP53	MUC4	PBRM1	APC	CTNNB1	TP53	MKI67	KRAS	TP53	CDC73	CDKN2A	GNAS	CTNNB1	MUC16	BAP1	ATR	PIK3CA	BRAF	TP53	CTNNB1	TP53	KRAS	KIT	KIT	TP53	TP53	FAT1	SUPT5H	PIK3CA
3	TTN	TTN	GNAS	TTN	MUC4	MUC4	PTEN	MUC16	BAP1	EXOC2	PTEN	PIK3CA	NRAS	TTN	TP53	TTN	EGFR	KMT2C	FOXL2	GNAS	CTNNB1	BCLAF1	TP53	BRAF	LYST	NF2	AR	HRAS	MUC16	AHNAK2	MUC3A	MUC16	CTNNB1	HRAS	HRAS	MUC6	TTN	ARID1B	PIK3CA	CDKN2A
4	MUC16	IDH1	TP53	ESR1	PTEN	KRAS	KRAS	PIK3CA	SF3B1	BEND5	ARID1A	NOTCH1	TP53	TP53	BRAF	MUC16	TTN	LRP1B	PIK3CA	TTN	PIK3CA	PIK3CA	TRAF7	USP8	NSD1	TP53	SPOP	PRKD1	CSMD1	TTN	MUC4	SYNE1	BRAF	KRAS	KRAS	TTN	PIK3CA	KDR	PMM1	HRAS
5	ATRX	SMAD4	TTN	MED12	TTN	TP53	TP53	MUC4	BRAF	ACSM5	ATM	KMT2D	DNMT3A	SETD2	TTN	FLG	MUC16	SVEP1	TTN	SMAD4	GNAS	USP6	BAP1	PIK3CA	RYR2	MUC4	ATM	BRAF	DNAH5	MUC16	MUC16	LRP1B	NRAS	SETD2	SETD2	MUC12	KMT2D	SPEN	PTPRT	PTEN
6	NBPF10	MUC16	MUC4	KMT2C	H3F3A	HSPA1L	CTNNB1	CSMD3	RB1	PDZD2	ATRX	PRKDC	MYD88	MUC4	PIK3CA	MUC17	CSMD3	POTEC	BRAF	CTNNB1	MTOR	LILRA2	EGFR	TP53	SETX	TTN	BRCA2	CTNNB1	LRP1B	APC	KIT	FLG	ATM	CYLD	CYLD	NOTCH1	MUC4	SMO	RECQL4	FGFR3
7	PTPN11	ARID1A	KMT2C	ERBB2	EGFR	MUC16	MUC16	NOTCH1	NRAS	ROCK2	AKT1	ERBB3	TET2	CTNNB1	MUC16	OBSCN	RYR2	APOBR	CTNNB1	CDKN2A	PRUNE2	HRAS	MUC5B	DICER1	ABCA13	ARSD	SMARCA4	NOTCH1	NRAS	MUC5B	TP53	OBSCN	TP53	PRAMEF10	PRAMEF10	ZNF717	ARID1A	SETDB1	RGS5	PPP2R1A
8	RYR1	PIK3CA	MUC16	AKT1	BRAF	KMT2C	ARID1A	PCLO	EIF1AX	RGS16	APC	CDKN2A	KRAS	MUC16	SYNE1	AHNAK2	LRP1B	ALPK2	ARID1A	MUC16	FAT3	TTN	NF2	HRAS	SYNE1	SETD2	TTN	TTN	PCLO	GNAS	MUC6	CSMD1	CREBBP	CDKN2A	CDKN2A	HRNR	MUC16	SETD2	RRP7A	CTNNB1
9	KMT2C	CTNNB1	PIK3CA	CDH1	PIK3CA	KMT2D	SYNE1	CDKN2A	KIT	RET	PMS2	APC	SF3B1	MTOR	OBSCN	PCLO	USH2A	PBRM1	CSMD3	RNF43	NFAT5	BIVM-ERCC5	DNAH2	CXCR4	NUP214	MUC16	TSC2	ATM	CSMD3	OBSCN	HLA-A	PIK3CA	RAC1	ATM	ATM	OR4C3	HRAS	RUNX1	ADAM7	TMTC3
10	TP53	KMT2C	BRAF	BRCA2	MUC16	ERBB2	RYR2	KMT2D	TP53	RBM41	PIK3R1	FAT1	KIT	BAP1	MUC4	MUC12	ZFHX4	FAT1	MUC16	ATM	TTN	ERCC5	TTN	ZNF708	FSIP2	OR5M1	APC	AKT1	TP53	MUC12	MUC12	KRAS	KMT2C	KCNJ12	KCNJ12	PDE4DIP	KMT2C	NTRK3	NSD1	CHEK2
11	NF1	OBSCN	COL2A1	MAP3K1	ATRX	SYNE1	CSMD3	SYNE1	DICER1	RB1	NOTCH4	GLI3	PIM1	DROSHA	FAT4	IGFN1	FLG	ADAMTS7	USH2A	SYNE1	CDKN2C	ESRRA	SMAD2	MUCL3	STARD9	FLG	MUC4	KIT	ADGRV1	CMYA5	KMT2C	CSMD3	APC	GTF2I	GTF2I	KCNJ12	KDM6A	NCOR2	TP53	PTCH1
12	MYCN	SYNE1	IDH2	MUC16	CTNNB1	FBXW7	OBSCN	LRP1B	KMT2D	RASAL1	MSH3	ERCC6	IDH2	KDM5C	SMAD4	HRNR	SYNE1	HELZ2	KMT2C	OBSCN	SYNE1	KMT2C	MUC16	ZNF443	RYR3	NSD1	MUC16	KMT2D	ANK3	PLEC	TTN	FAT4	PIK3CA	TAS2R30	TAS2R30	HLA-DRB1	ERBB2	NCOR1	TTN	EP300
13	FAT1	KMT2D	CSMD1	KMT2D	CIC	ARID1A	POLE	ZNF717	PDE4DIP	PRDM8	FGFR2	KMT2A	NOTCH1	KMT2C	LRP1B	AHNAK	MUC17	CDC27	BRCA2	ARID1A	HSPA5	FAT1	OBSCN	RASGEF1B	HMCN1	DDX3X	NOTCH1	KMT2C	SYNE1	SSPO	OR4C5	ZFHX4	KMT2A	PABPC1	PABPC1	MUC16	CREBBP	MSH6	UBC	RET
14	ZFHX3	MUC4	H3F3B	PTEN	CHEK2	MUC5B	NEB	FAT1	FAT1	POLR1A	BRAF	EP300	MUC6	MET	NEB	FLG2	SPTA1	RGPD3	HMCN1	LRP1B	ITPRID2	KMT2D	SMAD4	ZNF430	VPS13B	KRAS	PRKDC	PTEN	MUC17	CENPF	PDGFRA	FAT3	FLT3	PIK3CA	PIK3CA	PIK3CA	RB1	MSH2	VMP1	KRAS
15	AHNAK2	CDKN2A	AHNAK2	NF1	KMT2C	SYNE2	MUC4	AHNAK2	BRCA2	PLA2G4C	DDR2	ERBB4	IDH1	ABCA13	FBXW7	HMCN1	FAT3	SCN9A	OBSCN	FLG	SETD1B	FBXW7	CSMD1	ZNF117	BIRC6	MUC17	ALK	MUC4	GRIN2A	CTNNB1	AHNAK2	PCLO	ZFHX3	KMT2D	KMT2D	NBPF10	EP300	KMT2D	WDR43	BRCA2
16	NRAS	HMCN1	PTCH1	ATM	ZNF429	LRP1B	ZFHX3	CSMD1	PCLO	PHF20L1	EGFR	RECQL4	FLT3	PTEN	CSMD3	RYR2	XIRP2	SACS	SYNE1	CSMD1	NEB	BRCA2	KMT2D	CLASP2	ZFHX4	PTK2B	BRCA1	ERBB2	PKHD1L1	MYO15B	AC058822.1	PLEC	EGFR	ANKRD36C	ANKRD36C	PABPC1	SYNE1	GNA11	WSCD2	BRCA1
17	MUC4	PBRM1	CTNNB1	ARID1A	ZNF717	FLG	USH2A	EP300	PTEN	PDE7A	VANGL2	FLT4	BRAF	KMT2D	FLG	SYNE1	KEAP1	EGFR	DICER1	PIK3CA	QRICH2	NOTCH2	NOTCH1	ADGRL2	ZFP62	MYH9	NOTCH2	FAT1	FAT4	DNAH3	OBSCN	RYR2	MTOR	FGFR3	FGFR3	SLC25A5	ERBB3	IL6ST	OSBPL1A	ABCA13
18	LRP1B	LRP1B	KMT2D	NCOR1	NF1	OBSCN	LRP1B	USH2A	LRP1B	PDGFRA	AR	RIF1	MYC	CSMD3	RYR1	LRP1B	CSMD1	PRB2	BRCA1	GLI3	ABCB4	NOTCH1	FAT4	KCND1	KMT2D	NBPF1	MSH6	KDM6A	DNAH7	RNF213	OR4C3	APC	ACAD9	NRAS	NRAS	PABPC3	STAG2	ATM	NFKBIA	KMT2D
19	DNAH2	BRAF	CDC27	FOXA1	FLG	EP300	RYR3	FLG	FAT4	SERPINA12	SMARCA5	MSH6	BCL2	LRP1B	MUC17	CSMD3	FAM135B	SMARCA4	ATM	DNAH5	EPRS	KRAS	KIAA0586	ZBTB8A	LRP1B	SETDB1	PIK3CA	CDKN2A	APOB	MUC17	OR8U1	HMCN1	NF1	RET	RET	ANKRD36	AHNAK2	FGFR3	ARID1B	MET
20	ARID1B	ERBB3	PKHD1	OBSCN	IDH2	OR1S1	ZFHX4	NFE2L2	MED12	PABPC3	SMARCA4	CTNNB1	PTPN11	PCLO	RYR2	HNF1A	PCLO	ACAN	CDKN2A	KMT2C	ZEB1	PTCH1	PIK3CA	TLN1	PCLO	LATS2	CDK12	MUC16	XIRP2	MKI67	MUC5B	USH2A	LRP1B	BAP1	BAP1	NBPF1	ATM	EP300	MXRA5	NEB
21	AHNAK	AHNAK2	STAG2	FAT1	OBSCN	ZSCAN5A	FAT4	FAT3	MUC4	P2RY14	SH2B3	NRG1	SRSF2	WT1	KMT2D	CDC27	RYR3	FLG2	AHNAK2	PTPRT	AKAP9	LILRB2	WT1	MEN1	ANK3	FBXW7	WT1	CDH1	CSMD2	ABCA7	PIK3CA	RYR1	TSC2	TET2	TET2	CDKN2A	KMT2A	EGFR	INTS1	PRKCG
22	MUC17	RYR2	MUC17	BRCA1	PDGFRA	OR1S2	DMD	DNAH5	RFPL4AL1	OR7C1	ARID1B	MLH1	EZH2	ARID1A	PLEC	APOB	RYR1	BICRA	AHNAK	RYR2	DHX38	NFE2L2	DPYSL2	PAX3	KMT2C	CMYA5	KMT2C	FBXW7	HYDIN	PIK3CA	PDE4DIP	DNAH5	WT1	SMARCA4	SMARCA4	HLA-A	FAT1	CRLF2	HS6ST3	NTRK2
23	FLG	GNAS	ADGRV1	ERBB3	KCNJ12	PTEN	FAT1	SPTA1	TTN	OR56A5	POLE	NTRK1	SOCS1	ATM	AHNAK2	NBEA	KMT2D	APC	MACF1	HMCN1	DMD	SAA1	PTCH1	LDLR	TAF1L	HLA-DQB1	JAK1	KRAS	USH2A	AKAP13	FLG	MUC4	FAT1	DCC	DCC	AHNAK2	KRAS	CDKN2A	HLA-A	RAF1
24	MUC5B	FAT4	KIT	KMT2A	KMT2D	STK11	MUC5B	RYR2	HLA-A	NUGGC	ATR	COL7A1	KMT2D	DICER1	USH2A	ADGRV1	NAV3	BRCA2	NEB	CSMD3	MYH1	MAP2K3	CACNA1E	BCL9	CSMD3	USH2A	BLM	PTPRD	FLG	FAT1	HLA-B	KMT2D	DICER1	HNRNPCL1	HNRNPCL1	FAT1	MUC17	CDKN1B	GOT1L1	PTPRS
25	MET	MUC5B	HERC2	GATA3	HMCN1	MAGEA12	PPP2R1A	HYDIN	ZBTB7A	NFXL1	BRCA1	BRCA2	MUC12	FAT3	KMT2C	RYR1	APOB	GNL3	PKHD1	MUC4	MAP2	KDR	UBE4B	USP28	MACF1	KRTAP4-8	CTNNB1	ATR	DNAH8	MUC4	HRNR	SPTA1	OR5D13	USH2A	USH2A	KMT2C	ERCC2	BRAF	GLUD2	PTPN7

## Sheet: S1B
Supplementary Table S1B. Pan cancer nucleotide substitutions frequencies.
	Percent mutation at each nucleotide (Fig.1B).
	T	C	G	A
	15.0937	24.8172	48.1344	11.9547
	Frequency of each nucleotide change for all possible changes (Fig.1C)
	T->C	T->G	T->A	C->T	C->G	C->A	G->T	G->C	G->A	A->T	A->C	A->G
	21040	10797	38193	76356	16285	22503	89386	18708	115234	13000	9834	32632
	Percent of each nucleotide change for all possible changes (Fig.1D).
	T->C	T->G	T->A	C->T	C->G	C->A	G->T	G->C	G->A	A->T	A->C	A->G
	21040	10797	38193	76356	16285	22503	89386	18708	115234	13000	9834	32632
	70030	70030	70030	115144	115144	115144	223328	223328	223328	55466	55466	55466
	30.0443	15.4177	54.5381	66.3135	14.1432	19.5434	40.0245	8.37692	51.5985	23.4378	17.7298	58.8324
