# Supplementary material for: Nucleotide Substitution Biases in Related Cancer Driver Genes
Source: Int J Mol Sci. 2025 Dec 10;26(24):11903. doi: 10.3390/ijms262411903 (PMC12732676; doi:10.3390/ijms262411903)
Supplement: Supplementary file 1 [file ijms-26-11903-s001.zip › Supplementary Table S2.xlsx]

## Sheet: S2A
Supplementary Table S2A. Total samples querried in this study reported by cancer type.
Cancer	Samples
Adrenal gland	7086
autonomic ganglia	7203
Biliary tract	90956
Bone	23341
Breast	252128
CNS	180999
Cervix	67698
Endometrium	447229
Esophagus	151313
Eye	3408
Fallopian tube	124
Female genital tract	73
Gastrointestinal tract	685
Genital tract	2208
Haem and Lymph	347149
Kidney	106654
Large intestine	1077368
Liver	296791
Lung	838824
Meninges	25941
Ovary	88539
Pancreas	111172
Parathyroid	1788
Penis	1651
Peritoneum	2592
Pituitary	1496
Placenta	10441
Pleura	5056
Prostate	129415
Salivary gland	7712
Skin	1414571
Small intestine	58961
Soft tissue	135080
Stomach	462647
Testis	2550
Thymus	1351
Thyroid	191415
Up aero	266188
Urinary tract	214835
Uterine adnexa	32
Vagina	35
Vulva	410
NS	85659
Total	7035115

## Sheet: S2B
Supplementary Table S2B. Counts of substitutions originating from the four bases.
	T	C	G	A
Adrenal gland	795	266	519	129
Autonomiic ganglia	118	294	253	54
Biliary tract	326	1256	2176	431
Bone	145	664	815	172
Breast	1834	4246	7664	5112
CNS	1287	3534	8342	1699
Cervix	180	877	1112	196
Endometrium	1078	4712	5311	1698
Esophagus	824	2645	3229	1355
Eye	136	233	255	830
Fallopian tube	8	12	8	8
Female genital tract	8	18	23	6
Gastrointestinal tract	16	55	156	38
Genital tract	63	61	103	77
Haem and Lymph	7607	11124	57942	6696
Kidney	1082	1805	1652	798
Large intestine	9038	15500	41087	5568
Liver	1787	2918	3326	2213
Lung	5536	10656	20145	4055
Meninges	1710	2741	2698	2961
Ovary	816	2300	2986	962
Pancreas	530	2112	9488	738
Parathyroid	30	63	63	10
Penis	39	199	217	49
Peritoneum	11	75	277	24
Pituitary	140	315	90	62
Placenta	7	117	153	14
Pleura	47	146	232	83
Prostate	1467	2441	2475	1506
Salivary gland	95	161	287	228
Skin	8185	21223	25019	3446
Small intestine	238	654	899	311
Soft tissue	1704	2833	3868	3019
Stomach	1787	3883	4623	2537
Testis	67	91	176	75
Thymus	33	52	77	31
Thyroid	16895	2538	2406	2437
Up aero	2688	6214	7424	4002
Urinary tract	449	4680	3982	1482
Uterine adnexa	6	8	9	5
Vagina	2	5	19	0
Vulva	13	99	146	16
NS	1203	1318	1596	333

## Sheet: S2C
Supplementary Table S2C. Substitution type arising from each nucleotide.
	Adrenal gland	Autonomic ganglia	Biliary tract	Bone	Breast	CNS	Cervix	Endometrium	Esophagus	Eye	Fallopian tube	Female Genital Tract	Gastrointestinal tract	Genital tract	Haemathopoietic and Lymphoid	Kidney	Large intestine	Liver	Lung	Meninges	Ovary	Pancreas	Parathyroid	Penis	Peritoneum	Pituitary	Placenta	Pleura	Prostate	Salivary gland	Skin	Small intestine	Soft tissue	Stomach	Testis	Thymus	Thyroid	Up Aero	Urinary	Uterine adnexa	Vagina	Vulva	NS
T->C	19.6226	33.0508	43.5583	47.5862	40.1854	35.2758	67.7778	55.6586	41.2621	11.7647	0	37.5	37.5	44.4444	64.2172	42.8835	20.9338	53.1617	19.1835	77.3099	28.3088	50.566	30	30.7692	36.3636	29.2857	14.2857	34.0426	61.4179	54.7368	9.46854	74.7899	55.2817	51.5389	20.8955	45.4545	8.06748	63.3557	56.7929	33.3333	50	38.4615	3.65752
T->G	77.6101	48.3051	17.1779	13.1034	23.2279	17.7933	17.7778	30.4267	29.6117	6.61765	87.5	37.5	43.75	25.3968	10.8453	23.6599	10.135	19.7538	57.5867	5.55556	17.8922	23.9623	56.6667	56.4103	36.3636	5.71429	28.5714	29.7872	22.4267	7.36842	5.36347	15.1261	22.6526	32.6805	32.8358	9.09091	1.66913	20.9821	17.8174	33.3333	50	53.8462	2.66002
T->A	2.7673	18.6441	39.2638	39.3103	36.5867	46.9308	14.4444	13.9147	29.1262	81.6176	12.5	25	18.75	30.1587	24.9376	33.4566	68.9312	27.0845	23.2298	17.1345	53.799	25.4717	13.3333	12.8205	27.2727	65	57.1429	36.1702	16.1554	37.8947	85.168	10.084	22.0657	15.7806	46.2687	45.4545	90.2634	15.6622	25.3898	33.3333	0	7.69231	93.6825
C->T	66.1654	27.8912	67.8344	80.8735	65.756	71.1375	61.5735	63.3701	65.5577	77.6824	25	61.1111	81.8182	63.9344	59.3761	54.1828	76.1097	45.8533	36.5428	65.0857	38.2609	78.3617	61.9048	64.3216	93.3333	73.0159	9.40171	64.3836	73.3716	64.5963	88.7716	72.1713	64.9841	74.2467	53.8462	65.3846	50.394	59.7844	45.2778	62.5	40	82.8283	86.8741
C->G	20.6767	9.52381	13.2166	12.6506	19.9011	15.4216	24.6294	13.6672	14.2911	12.8755	50	22.2222	10.9091	3.27869	19.795	18.7812	6.05161	17.889	16.3007	20.4305	50.3043	9.65909	30.1587	15.5779	2.66667	14.2857	0.854701	21.9178	14.871	12.4224	1.67743	11.9266	18.5316	6.79887	23.0769	21.1538	20.0552	18.9733	44.9786	25	20	7.07071	3.49014
C->A	13.1579	62.585	18.949	6.4759	14.3429	13.4409	13.797	22.9626	20.1512	9.44206	25	16.6667	7.27273	32.7869	20.8288	27.036	17.8387	36.2577	47.1565	14.4838	11.4348	11.9792	7.93651	20.1005	4	12.6984	89.7436	13.6986	11.7575	22.9814	9.55096	15.9021	16.4843	18.9544	23.0769	13.4615	29.5508	21.2424	9.74359	12.5	40	10.101	9.63581
G->T	11.1753	28.4585	29.4118	52.638	17.38	8.37929	14.2086	33.3647	29.328	11.3725	12.5	43.4783	17.3077	39.8058	78.1299	37.3487	29.8343	45.6705	57.0613	8.4507	33.4561	32.6202	33.3333	17.9724	21.6606	20	90.8497	29.7414	16.0404	17.4216	6.3112	20.8009	21.5357	20.7225	30.1136	22.0779	22.6933	21.9154	23.8071	11.1111	15.7895	16.4384	7.58145
G->C	25.0482	7.50988	9.60478	5.76687	13.7657	4.14769	16.3669	5.85577	14.3078	7.84314	25	4.34783	12.8205	13.5922	4.67019	16.9492	6.62983	10.7937	13.8198	12.4537	10.8841	12.7319	26.9841	21.659	3.2491	21.1111	2.61438	15.9483	10.5051	19.5122	1.83461	8.0089	18.8987	8.02509	23.2955	24.6753	22.4439	20.4607	21.6725	11.1111	36.8421	8.90411	5.2005
G->A	63.7765	64.0316	60.9835	41.5951	68.8544	87.473	69.4245	60.7795	56.3642	80.7843	62.5	52.1739	69.8718	46.6019	17.2	45.7022	63.5359	43.5358	29.1189	79.0956	55.6597	54.648	39.6825	60.3687	75.0903	58.8889	6.53595	54.3103	73.4545	63.0662	91.8542	71.1902	59.5657	71.2524	46.5909	53.2468	54.8628	57.6239	54.5203	77.7778	47.3684	74.6575	87.218
A->T	18.6047	27.7778	21.3457	34.8837	14.9452	39.9647	12.7551	13.8987	25.3875	62.7711	12.5	0	21.0526	29.8701	32.8405	38.7218	19.7019	25.2598	39.7041	6.82202	19.8545	23.8482	20	30.6122	12.5	41.9355	28.5714	37.3494	11.2882	25.8772	29.8317	9.6463	23.0209	14.1112	44	22.5806	9.60197	19.3653	21.0526	40	0	25	23.1231
A->C	10.0775	33.3333	23.6659	14.5349	10.4264	10.9476	16.3265	21.1425	25.1661	29.8795	0	33.3333	10.5263	15.5844	20.4749	18.0451	19.217	17.6231	13.2922	14.8261	14.2412	26.1518	10	18.3673	12.5	8.06452	35.7143	9.63855	11.6866	19.2982	14.3355	22.1865	12.0238	34.9626	17.3333	6.45161	15.7981	26.2119	8.02969	0	0	6.25	12.9129
A->G	71.3178	38.8889	54.9884	50.5814	74.6283	49.0877	70.9184	64.9588	49.4465	7.3494	87.5	66.6667	68.4211	54.5455	46.6846	43.2331	61.0812	57.117	47.0037	78.3519	65.9044	50	70	51.0204	75	50	35.7143	53.012	77.0252	54.8246	55.8328	68.1672	64.9553	50.9263	38.6667	70.9677	74.5999	54.4228	70.9177	60	0	68.75	63.964
