# Supplementary material for: Nucleotide Substitution Biases in Related Cancer Driver Genes
Source: Int J Mol Sci. 2025 Dec 10;26(24):11903. doi: 10.3390/ijms262411903 (PMC12732676; doi:10.3390/ijms262411903)
Supplement: Supplementary file 1 [file ijms-26-11903-s001.zip › Supplementary Table S3.xlsx]

## Sheet: Description
Supplementary Table S3. Summary of statistically significant biased nucleotide mutations. A. Statistically significant genes with biased nucleotide skews. This table lists statistically significant values from the chi-square analysis (Supplementary Table S4). B. Nucleotide and amino acid coordinates of genes in A. Complete calculations in Supplementary Table S4. Please see Materials and Methods f…

## Sheet: S3A
Suplementary Table S3A. Genes with biased nucleotide skews. Highlighed are cancers with over 500 samples.
Cancer	Gene	P-Value
Adrenal gland	KCNJ5	1.20417e-07
	PRKACA	1.68803e-07
Biliary tract	KRAS	5.22357e-05
Bone	H3F3A	1.65707e-08
CNS	IDH1	3.54343e-05
Eye	GNAQ	5.41912e-21
	GNA11	4.83802e-26
	BRAF	0.00335732
	EIF1AX	0.0308038
Gastrointestinal tract	KRAS	2.13312e-51
Haem and Lymph	JAK2	4.97422e-11
Large intestine	KRAS	2.46615e-11
Lung	KRAS	0.00031669
Ovary	KRAS	5.16347e-06
Pancreas	KRAS	2.9633e-31
Penis	TP53	0.047562
	HRAS	0.00163679
	KRAS	0.00353071
	CDKN2A	6.94391e-08
	SAA1	0.000155043
Peritoneum	KRAS	8.4499e-30
Pituitary	CTNNB1	0.00642707
	GNAS	0.000129331
	HRAS	0.021774
	BRAF	6.61368e-07
	USP8	0.0350771
Small intestine	KRAS	0.0180103
Testis	KRAS	8.31107e-09
Thyroid	BRAF	9.06774e-09
uterine adnexa	EGFR	0.0254429
	ARID1B	0.0378997
	CDKN2A	3.81892e-13
	BRAF	0.00103584
	GNA11	1.47925e-06
	MSH6	0.0300228
	KDR	0.0456068
	SETDB1	0.0287572
	FGFR3	0.00972536
	SMO	0.00466967
	RUNX1	1.44754e-05
	NTRK3	0.0013369
	MSH2	0.000360538
	IL6ST	0.000787658
	CRLF2	2.12999e-08
	CDKN1B	5.7357e-11
vagina	TP53	3.61242e-06
	PIK3CA	0.00506061
	EIF1AX	2.18609e-32
	HLA-A	3.72897e-05
	SUPT5H	0.0243215
	PMM1	5.92665e-12
	RGS5	1.66354e-13
	RRP7A	7.83235e-07
	ADAM7	0.000660503
	UBC	7.53176e-05
	VMP1	8.60575e-08
	WDR43	0.000649839
	WSCD2	0.000971911
	OSBPL1A	0.0019447
	NFKBIA	9.72696e-07
	HS6ST3	0.000179119
	GOT1L1	2.88474e-06
	GLUD2	0.000325487
vulva	TP53	1.30153e-15
	HRAS	5.81427e-10
	KRAS	0.0121608
	PIK3CA	8.60045e-05
	CDKN2A	1.51622e-16
fallopian tube	TP53	5.60059e-09
	TPSD1	1.41973e-05
	EXOC2	0.044697
	BEND5	0.0041832
	RGS16	0.00101377
	SERPINA12	0.0369167
	P2RY14	0.0140252
	OR7C1	0.02805
	OR56A5	0.0404662
female genital tract	TP53	7.67551e-09
	PIK3CA	0.0197039
	BRAF	0.0026508
	PTEN	2.77399e-07
	PIK3R1	0.00133407
	FGFR2	0.00703256
	VANGL2	0.030717
paratesticular tissue	CTNNB1	1.97778e-29
	TP53	2.96799e-42
	VHL	9.23192e-71

## Sheet: S3B
Suplementary Table S3B. Nucleotide and amino acid coordinates of genes with biased nucleotide skews from A. Highlighted are cancers with over 500 samples.
Adrenal gland					Biliary tract			Bone			CNS			Eye									Fallopian tube																			Female genital tract
KCNJ5		PRKACA			KRAS			KRAS			IDH1			GNAQ		GNA11		BRAF		EIF1AX			TP53		TPSD1		EXOC2		BEND5		RGS16		SERPINA12		P2RY14		OR7C1		OR56A5			TP53		PIK3CA		BRAF		PTEN
c.451G>A	p.G151R	c.617T>G	p.L206R		c.35G>A	p.G12D		c.103G>T	p.G35W		c.315C>T	p.G105=		c.626A>C	p.Q209P	c.626A>T	p.Q209L	c.1799T>A	p.V600E	c.4C>T	p.P2S		c.581T>G	p.L194R	c.430A>G	p.I144V	c.2450C>A	p.S817Y	c.1025G>A	p.S342N	c.92A>G	p.E31G	c.229T>A	p.L77M	c.178C>A	p.L60I	c.436C>G	p.L146V	c.400C>G	p.Q134E		c.586C>T	p.R196*	c.263G>A	p.R88Q	c.1799T>A	p.V600E	c.334C>G	p.L112V
c.503T>G	p.L168R	c.617T>G	p.L206R		c.35G>T	p.G12V		c.103G>T	p.G35W		c.395G>A	p.R132H		c.626A>C	p.Q209P	c.626A>T	p.Q209L	c.1406G>C	p.G469A	c.22G>C	p.G8R		c.581T>G	p.L194R	c.428A>G	p.H143R	c.2498C>G	p.S833C	c.1053G>A	p.K351=												c.843C>G	p.D281E	c.3140A>G	p.H1047R	c.1799T>A	p.V600E	c.389G>A	p.R130Q
c.451G>A	p.G151R	c.617T>G	p.L206R		c.35G>A	p.G12D		c.103G>T	p.G35W		c.395G>A	p.R132H		c.626A>T	p.Q209L	c.626A>T	p.Q209L	c.1799T>A	p.V600E	c.10A>T	p.N4Y		c.581T>G	p.L194R	c.443C>T	p.T148M																c.517G>T	p.V173L	c.1637A>G	p.Q546R			c.973C>T	p.L325F
c.503T>G	p.L168R	c.617T>G	p.L206R		c.34G>T	p.G12C		c.103G>T	p.G35W		c.395G>A	p.R132H		c.626A>T	p.Q209L	c.626A>T	p.Q209L	c.1799T>A	p.V600E	c.7A>G	p.K3E		c.715A>G	p.N239D																		c.586C>T	p.R196*	c.1636C>A	p.Q546K			c.385G>A	p.G129R
c.451G>A	p.G151R	c.617T>G	p.L206R		c.35G>A	p.G12D		c.103G>C	p.G35R		c.395G>A	p.R132H		c.626A>C	p.Q209P	c.626A>T	p.Q209L	c.1799T>A	p.V600E	c.5C>T	p.P2L		c.581T>G	p.L194R																		c.916C>T	p.R306*	c.333G>T	p.K111N			c.697C>T	p.R233*
c.451G>A	p.G151R	c.95A>T	p.E32V		c.35G>A	p.G12D		c.103G>T	p.G35W		c.395G>A	p.R132H		c.626A>C	p.Q209P	c.626A>T	p.Q209L	c.1799T>A	p.V600E	c.5C>A	p.P2H		c.818G>A	p.R273H																		c.574C>T	p.Q192*	c.1633G>A	p.E545K
c.451G>A	p.G151R	c.617T>G	p.L206R		c.38G>A	p.G13D		c.103G>T	p.G35W		c.395G>A	p.R132H		c.626A>C	p.Q209P	c.626A>T	p.Q209L	c.1799T>A	p.V600E	c.11A>G	p.N4S		c.581T>G	p.L194R																				c.3140A>G	p.H1047R
c.451G>A	p.G151R	c.617T>G	p.L206R		c.35G>T	p.G12V		c.103G>T	p.G35W		c.395G>A	p.R132H		c.626A>G	p.Q209R	c.626A>T	p.Q209L	c.1799T>A	p.V600E	c.5C>T	p.P2L		c.581T>G	p.L194R																				c.263G>A	p.R88Q
c.503T>G	p.L168R	c.617T>G	p.L206R		c.35G>T	p.G12V		c.103G>T	p.G35W		c.395G>A	p.R132H		c.626A>T	p.Q209L	c.626A>T	p.Q209L	c.1799T>A	p.V600E	c.11A>C	p.N4T
c.503T>G	p.L168R	c.617T>G	p.L206R		c.34G>T	p.G12C		c.103G>T	p.G35W		c.395G>A	p.R132H		c.548G>A	p.R183Q	c.626A>T	p.Q209L	c.1799T>A	p.V600E	c.28A>G	p.K10E
c.503T>G	p.L168R	c.617T>G	p.L206R		c.35G>A	p.G12D		c.103G>T	p.G35W		c.395G>A	p.R132H		c.626A>T	p.Q209L	c.626A>T	p.Q209L	c.1799T>A	p.V600E	c.5C>G	p.P2R
c.503T>G	p.L168R	c.617T>G	p.L206R		c.35G>A	p.G12D		c.103G>T	p.G35W		c.395G>A	p.R132H		c.626A>C	p.Q209P	c.626A>T	p.Q209L	c.1799T>A	p.V600E	c.11A>C	p.N4T
c.503T>G	p.L168R	c.617T>G	p.L206R		c.35G>A	p.G12D		c.103G>T	p.G35W		c.395G>A	p.R132H		c.626A>T	p.Q209L	c.626A>T	p.Q209L	c.1799T>A	p.V600E	c.5C>T	p.P2L
c.503T>G	p.L168R	c.617T>G	p.L206R		c.35G>T	p.G12V		c.103G>T	p.G35W		c.395G>A	p.R132H		c.548G>A	p.R183Q	c.626A>T	p.Q209L	c.1799T>A	p.V600E	c.13A>G	p.K5E
c.451G>C	p.G151R	c.617T>G	p.L206R		c.35G>A	p.G12D		c.103G>T	p.G35W		c.395G>A	p.R132H		c.626A>C	p.Q209P	c.626A>T	p.Q209L	c.1799T>A	p.V600E	c.7A>G	p.K3E
c.503T>G	p.L168R	c.617T>G	p.L206R		c.38G>A	p.G13D		c.103G>T	p.G35W		c.395G>A	p.R132H		c.626A>C	p.Q209P	c.547C>T	p.R183C	c.1799T>A	p.V600E	c.8A>T	p.K3M
c.503T>G	p.L168R	c.617T>G	p.L206R		c.35G>T	p.G12V		c.103G>T	p.G35W		c.395G>A	p.R132H		c.626A>T	p.Q209L	c.626A>T	p.Q209L	c.1799T>A	p.V600E	c.37C>T	p.R13C
c.451G>A	p.G151R	c.617T>G	p.L206R		c.34G>A	p.G12S		c.104G>T	p.G35V		c.395G>A	p.R132H		c.626A>C	p.Q209P	c.626A>T	p.Q209L	c.1799T>A	p.V600E	c.10A>G	p.N4D
c.503T>G	p.L168R	c.617T>G	p.L206R		c.35G>A	p.G12D		c.103G>T	p.G35W		c.395G>A	p.R132H		c.626A>T	p.Q209L	c.626A>T	p.Q209L	c.1799T>A	p.V600E	c.5C>T	p.P2L
c.503T>G	p.L168R	c.617T>G	p.L206R		c.34G>C	p.G12R		c.103G>T	p.G35W		c.395G>A	p.R132H		c.626A>T	p.Q209L	c.626A>T	p.Q209L	c.1799T>A	p.V600E	c.8A>C	p.K3T
c.503T>G	p.L168R	c.617T>G	p.L206R		c.34G>C	p.G12R		c.103G>T	p.G35W		c.395G>A	p.R132H		c.626A>T	p.Q209L	c.626A>T	p.Q209L	c.1799T>A	p.V600E	c.5C>G	p.P2R
c.503T>G	p.L168R	c.617T>G	p.L206R		c.35G>T	p.G12V		c.103G>T	p.G35W		c.395G>A	p.R132H		c.626A>T	p.Q209L	c.626A>T	p.Q209L	c.1799T>A	p.V600E	c.17G>T	p.G6V
c.451G>C	p.G151R	c.617T>G	p.L206R		c.38G>A	p.G13D		c.103G>T	p.G35W		c.395G>A	p.R132H		c.626A>C	p.Q209P	c.626A>T	p.Q209L	c.1799T>A	p.V600E	c.37C>T	p.R13C
c.451G>A	p.G151R	c.617T>G	p.L206R		c.35G>A	p.G12D		c.103G>T	p.G35W		c.394C>T	p.R132C		c.626A>T	p.Q209L	c.626A>T	p.Q209L	c.1799T>A	p.V600E	c.13A>G	p.K5E
c.451G>A	p.G151R	c.617T>G	p.L206R		c.34G>T	p.G12C		c.103G>T	p.G35W		c.394C>G	p.R132G		c.626A>T	p.Q209L	c.626A>T	p.Q209L	c.1799T>A	p.V600E
c.451G>A	p.G151R	c.617T>G	p.L206R		c.35G>A	p.G12D		c.103G>T	p.G35W		c.395G>A	p.R132H		c.626A>T	p.Q209L	c.626A>T	p.Q209L	c.1799T>A	p.V600E
c.451G>C	p.G151R	c.617T>G	p.L206R		c.183A>G	p.Q61=		c.103G>T	p.G35W		c.395G>A	p.R132H		c.626A>C	p.Q209P	c.626A>T	p.Q209L	c.1406G>C	p.G469A
c.503T>G	p.L168R	c.617T>G	p.L206R		c.35G>A	p.G12D		c.103G>T	p.G35W		c.395G>A	p.R132H		c.626A>C	p.Q209P	c.626A>T	p.Q209L	c.1799T>A	p.V600E
c.451G>A	p.G151R	c.617T>G	p.L206R		c.35G>A	p.G12D		c.103G>T	p.G35W		c.395G>A	p.R132H		c.626A>C	p.Q209P	c.626A>T	p.Q209L	c.1799T>A	p.V600E
c.451G>A	p.G151R	c.617T>G	p.L206R		c.35G>A	p.G12D		c.103G>T	p.G35W		c.395G>A	p.R132H		c.626A>T	p.Q209L	c.626A>T	p.Q209L	c.1799T>A	p.V600E
c.451G>C	p.G151R	c.617T>G	p.L206R		c.35G>A	p.G12D		c.103G>T	p.G35W		c.395G>A	p.R132H		c.626A>C	p.Q209P	c.626A>T	p.Q209L	c.1799T>A	p.V600E
c.503T>G	p.L168R	c.617T>G	p.L206R		c.35G>A	p.G12D		c.103G>T	p.G35W		c.395G>A	p.R132H		c.626A>C	p.Q209P	c.626A>T	p.Q209L	c.1799T>A	p.V600E
c.503T>G	p.L168R	c.617T>G	p.L206R		c.35G>A	p.G12D		c.103G>T	p.G35W		c.395G>A	p.R132H		c.626A>C	p.Q209P	c.626A>T	p.Q209L	c.1799T>A	p.V600E
c.503T>G	p.L168R	c.617T>G	p.L206R		c.35G>A	p.G12D		c.103G>T	p.G35W		c.395G>A	p.R132H		c.626A>T	p.Q209L	c.626A>T	p.Q209L	c.1799T>A	p.V600E
c.451G>A	p.G151R	c.617T>G	p.L206R		c.35G>T	p.G12V		c.103G>T	p.G35W		c.395G>A	p.R132H		c.626A>C	p.Q209P	c.547C>T	p.R183C	c.1799T>A	p.V600E
c.451G>A	p.G151R	c.617T>G	p.L206R		c.35G>T	p.G12V		c.103G>T	p.G35W		c.395G>A	p.R132H		c.626A>T	p.Q209L	c.626A>T	p.Q209L	c.1799T>A	p.V600E
c.503T>G	p.L168R	c.617T>G	p.L206R		c.35G>A	p.G12D		c.103G>T	p.G35W		c.395G>A	p.R132H		c.626A>C	p.Q209P	c.626A>T	p.Q209L	c.1799T>A	p.V600E
c.451G>A	p.G151R	c.617T>G	p.L206R		c.35G>A	p.G12D		c.103G>T	p.G35W		c.395G>A	p.R132H		c.627A>C	p.Q209H	c.626A>T	p.Q209L	c.1799T>A	p.V600E
c.451G>A	p.G151R	c.617T>G	p.L206R		c.35G>A	p.G12D		c.103G>T	p.G35W		c.395G>A	p.R132H		c.626A>C	p.Q209P	c.626A>T	p.Q209L	c.1799T>A	p.V600E
c.451G>A	p.G151R	c.617T>G	p.L206R		c.183A>T	p.Q61H		c.103G>T	p.G35W		c.394C>A	p.R132S		c.626A>C	p.Q209P	c.626A>T	p.Q209L	c.1799T>A	p.V600E
c.451G>A	p.G151R	c.617T>G	p.L206R		c.34G>A	p.G12S		c.103G>T	p.G35W		c.395G>A	p.R132H		c.626A>C	p.Q209P	c.626A>T	p.Q209L	c.1799T>A	p.V600E
c.503T>G	p.L168R	c.617T>G	p.L206R		c.34G>T	p.G12C		c.104G>T	p.G35V		c.395G>A	p.R132H		c.626A>T	p.Q209L	c.626A>T	p.Q209L	c.1799T>A	p.V600E
c.503T>G	p.L168R	c.617T>G	p.L206R		c.35G>A	p.G12D		c.103G>T	p.G35W		c.395G>A	p.R132H		c.626A>T	p.Q209L	c.547C>T	p.R183C	c.1799T>A	p.V600E
c.503T>G	p.L168R	c.617T>G	p.L206R		c.35G>A	p.G12D		c.103G>T	p.G35W		c.395G>A	p.R132H		c.626A>C	p.Q209P	c.626A>T	p.Q209L	c.1799T>A	p.V600E
c.503T>G	p.L168R	c.589T>C	p.W197R		c.35G>A	p.G12D		c.103G>T	p.G35W		c.395G>A	p.R132H		c.626A>C	p.Q209P	c.626A>T	p.Q209L	c.1799T>A	p.V600E
c.503T>G	p.L168R	c.617T>G	p.L206R		c.35G>A	p.G12D		c.103G>T	p.G35W		c.395G>A	p.R132H		c.626A>T	p.Q209L	c.626A>T	p.Q209L	c.1799T>A	p.V600E
c.503T>G	p.L168R	c.617T>G	p.L206R		c.35G>A	p.G12D		c.103G>T	p.G35W		c.395G>A	p.R132H		c.626A>C	p.Q209P	c.626A>T	p.Q209L	c.1799T>A	p.V600E
c.451G>A	p.G151R	c.617T>G	p.L206R		c.35G>A	p.G12D		c.103G>T	p.G35W		c.395G>A	p.R132H		c.626A>C	p.Q209P	c.626A>T	p.Q209L	c.1799T>A	p.V600E
c.451G>A	p.G151R	c.617T>G	p.L206R		c.35G>A	p.G12D		c.103G>T	p.G35W		c.395G>A	p.R132H		c.626A>C	p.Q209P	c.626A>T	p.Q209L	c.1799T>A	p.V600E
c.503T>G	p.L168R	c.617T>G	p.L206R		c.35G>A	p.G12D		c.103G>T	p.G35W		c.395G>A	p.R132H		c.626A>C	p.Q209P	c.626A>T	p.Q209L	c.1799T>A	p.V600E
c.503T>G	p.L168R	c.617T>G	p.L206R		c.35G>A	p.G12D		c.103G>T	p.G35W		c.395G>A	p.R132H		c.626A>C	p.Q209P	c.626A>T	p.Q209L	c.1799T>A	p.V600E
c.451G>C	p.G151R	c.617T>G	p.L206R		c.35G>T	p.G12V		c.103G>T	p.G35W		c.395G>A	p.R132H		c.626A>T	p.Q209L	c.626A>T	p.Q209L	c.1799T>A	p.V600E
c.451G>A	p.G151R	c.617T>G	p.L206R		c.35G>C	p.G12A		c.103G>T	p.G35W		c.395G>A	p.R132H		c.544G>A	p.V182I	c.626A>T	p.Q209L	c.1799T>A	p.V600E
c.451G>C	p.G151R	c.617T>G	p.L206R		c.35G>A	p.G12D		c.103G>T	p.G35W		c.395G>A	p.R132H		c.524C>G	p.T175R	c.626A>T	p.Q209L	c.1799T>A	p.V600E
c.451G>A	p.G151R	c.617T>G	p.L206R		c.35G>A	p.G12D		c.103G>T	p.G35W		c.395G>A	p.R132H		c.626A>C	p.Q209P	c.626A>T	p.Q209L	c.1799T>A	p.V600E
c.451G>A	p.G151R	c.617T>G	p.L206R		c.35G>A	p.G12D		c.104G>T	p.G35V		c.395G>A	p.R132H		c.626A>C	p.Q209P	c.626A>T	p.Q209L	c.1799T>A	p.V600E
c.451G>C	p.G151R	c.617T>G	p.L206R		c.34G>T	p.G12C		c.103G>T	p.G35W		c.395G>A	p.R132H		c.626A>C	p.Q209P	c.626A>T	p.Q209L	c.1799T>A	p.V600E
c.451G>A	p.G151R	c.617T>G	p.L206R		c.35G>A	p.G12D		c.103G>T	p.G35W		c.395G>A	p.R132H		c.626A>C	p.Q209P	c.626A>T	p.Q209L	c.1799T>A	p.V600E
c.503T>G	p.L168R	c.617T>G	p.L206R		c.34G>T	p.G12C		c.103G>T	p.G35W		c.395G>A	p.R132H		c.626A>C	p.Q209P	c.626A>T	p.Q209L	c.1799T>A	p.V600E
c.503T>G	p.L168R	c.617T>G	p.L206R		c.35G>A	p.G12D		c.103G>T	p.G35W		c.395G>A	p.R132H		c.626A>C	p.Q209P	c.626A>T	p.Q209L	c.1799T>A	p.V600E
c.503T>G	p.L168R	c.617T>G	p.L206R		c.38G>A	p.G13D		c.104G>T	p.G35V		c.395G>A	p.R132H		c.626A>G	p.Q209R	c.626A>T	p.Q209L	c.1799T>A	p.V600E
c.503T>G	p.L168R	c.617T>G	p.L206R		c.35G>A	p.G12D		c.103G>T	p.G35W		c.395G>A	p.R132H		c.626A>T	p.Q209L	c.626A>T	p.Q209L	c.1799T>A	p.V600E
c.503T>G	p.L168R	c.617T>G	p.L206R		c.35G>A	p.G12D		c.103G>T	p.G35W		c.395G>A	p.R132H		c.626A>T	p.Q209L	c.626A>T	p.Q209L	c.1799T>A	p.V600E
c.503T>G	p.L168R	c.617T>G	p.L206R		c.35G>C	p.G12A		c.103G>T	p.G35W		c.395G>A	p.R132H		c.626A>C	p.Q209P	c.626A>T	p.Q209L	c.1799T>A	p.V600E
c.503T>G	p.L168R	c.617T>G	p.L206R		c.34G>C	p.G12R		c.103G>T	p.G35W		c.395G>A	p.R132H		c.626A>C	p.Q209P	c.626A>T	p.Q209L	c.1799T>A	p.V600E
c.451G>A	p.G151R	c.617T>G	p.L206R		c.35G>T	p.G12V		c.103G>T	p.G35W		c.395G>A	p.R132H		c.626A>T	p.Q209L	c.626A>T	p.Q209L	c.1799T>A	p.V600E
c.503T>G	p.L168R	c.617T>G	p.L206R		c.35G>A	p.G12D		c.103G>T	p.G35W		c.395G>A	p.R132H		c.626A>T	p.Q209L	c.626A>C	p.Q209P	c.1799T>A	p.V600E
c.503T>G	p.L168R	c.617T>G	p.L206R		c.35G>T	p.G12V		c.103G>T	p.G35W		c.395G>A	p.R132H		c.626A>T	p.Q209L	c.626A>T	p.Q209L	c.1799T>A	p.V600E
c.451G>C	p.G151R	c.617T>G	p.L206R		c.38G>A	p.G13D		c.103G>T	p.G35W		c.395G>A	p.R132H		c.626A>T	p.Q209L	c.626A>T	p.Q209L	c.1799T>A	p.V600E
c.451G>A	p.G151R	c.617T>G	p.L206R		c.35G>A	p.G12D		c.103G>T	p.G35W		c.395G>A	p.R132H		c.626A>T	p.Q209L	c.626A>T	p.Q209L	c.1799T>A	p.V600E
c.503T>G	p.L168R	c.617T>G	p.L206R		c.35G>A	p.G12D		c.103G>T	p.G35W		c.395G>A	p.R132H		c.626A>T	p.Q209L	c.626A>T	p.Q209L	c.1799T>A	p.V600E
c.503T>G	p.L168R	c.617T>G	p.L206R		c.35G>A	p.G12D		c.103G>T	p.G35W		c.395G>A	p.R132H		c.626A>T	p.Q209L	c.626A>T	p.Q209L	c.1799T>A	p.V600E
c.451G>A	p.G151R	c.617T>G	p.L206R		c.183A>C	p.Q61H		c.103G>T	p.G35W		c.395G>A	p.R132H		c.626A>T	p.Q209L	c.626A>T	p.Q209L	c.1799T>A	p.V600E
c.503T>G	p.L168R	c.617T>G	p.L206R		c.35G>A	p.G12D		c.103G>T	p.G35W		c.315C>T	p.G105=		c.548G>A	p.R183Q	c.626A>T	p.Q209L	c.1799T>A	p.V600E
c.433G>C	p.E145Q	c.617T>G	p.L206R		c.176C>G	p.A59G		c.103G>T	p.G35W		c.395G>A	p.R132H		c.626A>C	p.Q209P	c.626A>T	p.Q209L	c.1799T>A	p.V600E
c.503T>G	p.L168R	c.617T>G	p.L206R		c.437C>T	p.A146V		c.103G>T	p.G35W		c.395G>A	p.R132H		c.548G>A	p.R183Q	c.626A>T	p.Q209L	c.1799T>A	p.V600E
c.503T>G	p.L168R	c.617T>G	p.L206R		c.35G>A	p.G12D		c.103G>T	p.G35W		c.395G>A	p.R132H		c.626A>C	p.Q209P	c.626A>T	p.Q209L	c.1799T>A	p.V600E
c.503T>G	p.L168R	c.617T>G	p.L206R		c.34G>A	p.G12S		c.103G>T	p.G35W		c.395G>A	p.R132H		c.626A>C	p.Q209P	c.626A>T	p.Q209L	c.1781A>G	p.D594G
c.451G>A	p.G151R	c.617T>G	p.L206R		c.35G>T	p.G12V		c.103G>T	p.G35W		c.395G>A	p.R132H		c.626A>C	p.Q209P	c.626A>T	p.Q209L	c.1799T>A	p.V600E
c.503T>G	p.L168R	c.617T>G	p.L206R		c.35G>A	p.G12D		c.103G>T	p.G35W		c.395G>A	p.R132H		c.626A>T	p.Q209L	c.626A>T	p.Q209L	c.1799T>A	p.V600E
c.503T>G	p.L168R	c.617T>G	p.L206R		c.35G>C	p.G12A		c.103G>T	p.G35W		c.395G>A	p.R132H		c.626A>T	p.Q209L	c.626A>T	p.Q209L	c.1799T>A	p.V600E
c.503T>G	p.L168R	c.617T>G	p.L206R		c.35G>A	p.G12D		c.103G>T	p.G35W		c.395G>A	p.R132H		c.548G>A	p.R183Q	c.626A>T	p.Q209L	c.1799T>A	p.V600E
c.451G>A	p.G151R	c.617T>G	p.L206R		c.35G>A	p.G12D		c.103G>T	p.G35W		c.395G>A	p.R132H		c.626A>C	p.Q209P	c.626A>T	p.Q209L	c.1799T>A	p.V600E
c.503T>G	p.L168R	c.617T>G	p.L206R		c.35G>T	p.G12V		c.103G>T	p.G35W		c.395G>A	p.R132H		c.626A>T	p.Q209L	c.626A>T	p.Q209L	c.1799T>A	p.V600E
c.503T>G	p.L168R	c.617T>G	p.L206R		c.35G>A	p.G12D		c.103G>T	p.G35W		c.395G>A	p.R132H		c.626A>T	p.Q209L	c.626A>T	p.Q209L	c.1799T>A	p.V600E
c.503T>G	p.L168R	c.617T>G	p.L206R		c.34G>A	p.G12S		c.103G>T	p.G35W		c.395G>A	p.R132H		c.626A>T	p.Q209L	c.626A>T	p.Q209L	c.1799T>A	p.V600E
c.451G>A	p.G151R	c.617T>G	p.L206R		c.34G>T	p.G12C		c.103G>T	p.G35W		c.395G>A	p.R132H		c.626A>T	p.Q209L	c.626A>T	p.Q209L	c.1474C>A	p.P492T
c.451G>A	p.G151R	c.617T>G	p.L206R		c.35G>A	p.G12D		c.103G>T	p.G35W		c.395G>A	p.R132H		c.626A>T	p.Q209L	c.626A>C	p.Q209P	c.1799T>A	p.V600E
c.503T>G	p.L168R	c.617T>G	p.L206R		c.38G>A	p.G13D		c.103G>T	p.G35W		c.395G>A	p.R132H		c.626A>T	p.Q209L	c.626A>T	p.Q209L	c.1799T>A	p.V600E
c.433G>C	p.E145Q	c.617T>G	p.L206R		c.38G>A	p.G13D		c.103G>T	p.G35W		c.395G>A	p.R132H		c.626A>C	p.Q209P	c.626A>T	p.Q209L	c.1799T>A	p.V600E
c.503T>G	p.L168R	c.617T>G	p.L206R		c.35G>A	p.G12D		c.103G>T	p.G35W		c.395G>A	p.R132H		c.626A>C	p.Q209P	c.626A>T	p.Q209L	c.1799T>A	p.V600E
c.451G>A	p.G151R	c.617T>G	p.L206R		c.183A>C	p.Q61H		c.103G>T	p.G35W		c.395G>A	p.R132H		c.626A>C	p.Q209P	c.626A>T	p.Q209L	c.1799T>A	p.V600E
c.503T>G	p.L168R	c.617T>G	p.L206R		c.34G>A	p.G12S		c.103G>T	p.G35W		c.395G>A	p.R132H		c.626A>C	p.Q209P	c.626A>T	p.Q209L	c.1799T>A	p.V600E
c.451G>A	p.G151R	c.617T>G	p.L206R		c.35G>T	p.G12V		c.103G>T	p.G35W		c.395G>A	p.R132H		c.626A>T	p.Q209L	c.626A>T	p.Q209L	c.1799T>A	p.V600E
c.503T>G	p.L168R	c.617T>G	p.L206R		c.34G>T	p.G12C		c.103G>T	p.G35W		c.395G>A	p.R132H		c.626A>C	p.Q209P	c.626A>T	p.Q209L	c.1799T>A	p.V600E
c.451G>A	p.G151R	c.617T>G	p.L206R		c.35G>A	p.G12D		c.103G>T	p.G35W		c.395G>A	p.R132H		c.626A>T	p.Q209L	c.638G>A	p.R213Q	c.1799T>A	p.V600E
c.503T>G	p.L168R	c.617T>G	p.L206R		c.35G>A	p.G12D		c.103G>T	p.G35W		c.395G>A	p.R132H		c.548G>A	p.R183Q	c.626A>T	p.Q209L	c.1799T>A	p.V600E
c.451G>A	p.G151R	c.617T>G	p.L206R		c.35G>A	p.G12D		c.103G>T	p.G35W		c.395G>A	p.R132H		c.626A>T	p.Q209L	c.626A>T	p.Q209L	c.1781A>G	p.D594G
c.503T>G	p.L168R	c.617T>G	p.L206R		c.35G>A	p.G12D		c.103G>T	p.G35W		c.395G>A	p.R132H		c.626A>T	p.Q209L	c.626A>T	p.Q209L	c.1799T>A	p.V600E
c.503T>G	p.L168R	c.617T>G	p.L206R		c.35G>A	p.G12D		c.103G>T	p.G35W		c.395G>A	p.R132H		c.626A>T	p.Q209L	c.626A>T	p.Q209L	c.1799T>A	p.V600E
c.451G>A	p.G151R	c.617T>G	p.L206R		c.34G>A	p.G12S		c.103G>T	p.G35W		c.395G>A	p.R132H		c.626A>T	p.Q209L	c.626A>T	p.Q209L	c.1799T>A	p.V600E
c.503T>G	p.L168R	c.617T>G	p.L206R		c.35G>T	p.G12V		c.103G>T	p.G35W		c.395G>A	p.R132H		c.626A>C	p.Q209P	c.626A>T	p.Q209L	c.1799T>A	p.V600E
c.451G>A	p.G151R	c.617T>G	p.L206R		c.35G>A	p.G12D		c.103G>T	p.G35W		c.395G>A	p.R132H		c.626A>C	p.Q209P	c.626A>T	p.Q209L	c.1799T>A	p.V600E
c.503T>G	p.L168R	c.617T>G	p.L206R		c.35G>A	p.G12D		c.103G>T	p.G35W		c.395G>A	p.R132H		c.626A>C	p.Q209P	c.626A>T	p.Q209L
c.503T>G	p.L168R	c.617T>G	p.L206R		c.35G>T	p.G12V		c.103G>T	p.G35W		c.395G>A	p.R132H		c.626A>C	p.Q209P	c.626A>T	p.Q209L
c.451G>C	p.G151R	c.617T>G	p.L206R		c.34G>T	p.G12C		c.103G>T	p.G35W		c.395G>A	p.R132H		c.626A>T	p.Q209L	c.626A>T	p.Q209L
c.451G>A	p.G151R	c.617T>G	p.L206R		c.35G>A	p.G12D		c.103G>T	p.G35W		c.395G>A	p.R132H		c.626A>T	p.Q209L	c.626A>T	p.Q209L
c.451G>A	p.G151R	c.617T>G	p.L206R		c.183A>C	p.Q61H		c.103G>T	p.G35W		c.395G>A	p.R132H		c.626A>T	p.Q209L	c.626A>T	p.Q209L
c.503T>G	p.L168R	c.617T>G	p.L206R		c.38G>A	p.G13D		c.103G>T	p.G35W		c.395G>A	p.R132H		c.626A>C	p.Q209P	c.626A>T	p.Q209L
c.503T>G	p.L168R	c.617T>G	p.L206R		c.35G>C	p.G12A		c.103G>T	p.G35W		c.395G>A	p.R132H		c.626A>C	p.Q209P	c.626A>T	p.Q209L
c.503T>G	p.L168R	c.617T>G	p.L206R		c.35G>T	p.G12V		c.103G>T	p.G35W		c.395G>A	p.R132H		c.626A>C	p.Q209P	c.626A>T	p.Q209L
c.503T>G	p.L168R	c.617T>G	p.L206R		c.35G>A	p.G12D		c.103G>T	p.G35W		c.395G>A	p.R132H		c.626A>T	p.Q209L	c.626A>T	p.Q209L
c.503T>G	p.L168R	c.617T>G	p.L206R		c.35G>A	p.G12D		c.103G>T	p.G35W		c.394C>G	p.R132G		c.626A>C	p.Q209P	c.626A>T	p.Q209L
c.451G>A	p.G151R	c.617T>G	p.L206R		c.34G>T	p.G12C		c.103G>T	p.G35W		c.395G>A	p.R132H		c.626A>G	p.Q209R	c.626A>T	p.Q209L
c.503T>G	p.L168R	c.617T>G	p.L206R		c.34G>A	p.G12S		c.103G>T	p.G35W		c.395G>A	p.R132H		c.626A>T	p.Q209L	c.626A>T	p.Q209L
c.451G>A	p.G151R	c.617T>G	p.L206R		c.35G>T	p.G12V		c.103G>T	p.G35W		c.395G>A	p.R132H		c.626A>C	p.Q209P	c.626A>T	p.Q209L
c.451G>C	p.G151R	c.617T>G	p.L206R		c.38G>A	p.G13D		c.103G>T	p.G35W		c.395G>A	p.R132H		c.626A>C	p.Q209P	c.626A>T	p.Q209L
c.503T>G	p.L168R	c.617T>G	p.L206R		c.35G>A	p.G12D		c.103G>T	p.G35W		c.395G>A	p.R132H		c.626A>C	p.Q209P	c.626A>T	p.Q209L
c.433G>C	p.E145Q	c.262C>G	p.H88D		c.35G>A	p.G12D		c.103G>T	p.G35W		c.395G>A	p.R132H		c.626A>T	p.Q209L	c.626A>T	p.Q209L
c.503T>G	p.L168R	c.617T>G	p.L206R		c.35G>T	p.G12V		c.103G>T	p.G35W		c.395G>A	p.R132H		c.626A>C	p.Q209P	c.626A>T	p.Q209L
c.451G>A	p.G151R	c.617T>G	p.L206R		c.34G>A	p.G12S		c.103G>T	p.G35W		c.395G>A	p.R132H		c.626A>C	p.Q209P	c.626A>T	p.Q209L
c.451G>A	p.G151R	c.617T>G	p.L206R		c.38G>A	p.G13D		c.103G>T	p.G35W		c.395G>A	p.R132H		c.626A>C	p.Q209P	c.626A>T	p.Q209L
c.451G>A	p.G151R	c.617T>G	p.L206R		c.35G>A	p.G12D		c.103G>T	p.G35W		c.395G>A	p.R132H		c.626A>T	p.Q209L	c.626A>T	p.Q209L
c.503T>G	p.L168R	c.617T>G	p.L206R		c.35G>A	p.G12D		c.103G>T	p.G35W		c.395G>A	p.R132H		c.626A>T	p.Q209L	c.626A>T	p.Q209L
c.503T>G	p.L168R	c.617T>G	p.L206R		c.38G>A	p.G13D		c.103G>T	p.G35W		c.395G>A	p.R132H		c.626A>C	p.Q209P	c.626A>T	p.Q209L
c.503T>G	p.L168R	c.617T>G	p.L206R		c.34G>T	p.G12C		c.103G>T	p.G35W		c.395G>A	p.R132H		c.626A>G	p.Q209R	c.626A>T	p.Q209L
c.503T>G	p.L168R	c.617T>G	p.L206R		c.34G>T	p.G12C		c.103G>T	p.G35W		c.395G>A	p.R132H		c.626A>C	p.Q209P	c.626A>T	p.Q209L
c.451G>A	p.G151R	c.617T>G	p.L206R		c.35G>A	p.G12D		c.104G>T	p.G35V		c.395G>A	p.R132H		c.626A>C	p.Q209P	c.627G>T	p.Q209H
c.503T>G	p.L168R	c.617T>G	p.L206R		c.99T>G	p.D33E		c.103G>T	p.G35W		c.395G>A	p.R132H		c.626A>T	p.Q209L	c.626A>T	p.Q209L
c.451G>A	p.G151R	c.617T>G	p.L206R		c.35G>A	p.G12D		c.103G>T	p.G35W		c.395G>A	p.R132H		c.626A>C	p.Q209P	c.626A>T	p.Q209L
c.451G>A	p.G151R	c.617T>G	p.L206R		c.35G>A	p.G12D		c.103G>T	p.G35W		c.395G>A	p.R132H		c.626A>C	p.Q209P	c.626A>T	p.Q209L
c.503T>G	p.L168R	c.617T>G	p.L206R		c.35G>A	p.G12D		c.103G>T	p.G35W		c.395G>A	p.R132H		c.626A>T	p.Q209L	c.547C>T	p.R183C
c.451G>A	p.G151R	c.617T>G	p.L206R		c.35G>T	p.G12V		c.103G>T	p.G35W		c.395G>A	p.R132H		c.626A>C	p.Q209P	c.626A>T	p.Q209L
c.451G>A	p.G151R	c.617T>G	p.L206R		c.35G>A	p.G12D		c.103G>T	p.G35W		c.395G>A	p.R132H		c.626A>C	p.Q209P	c.626A>T	p.Q209L
c.737A>G	p.E246G	c.617T>G	p.L206R		c.35G>A	p.G12D		c.103G>T	p.G35W		c.395G>A	p.R132H		c.626A>T	p.Q209L	c.626A>T	p.Q209L
c.451G>A	p.G151R	c.617T>G	p.L206R		c.35G>A	p.G12D		c.103G>T	p.G35W		c.395G>A	p.R132H		c.548G>A	p.R183Q	c.626A>T	p.Q209L
c.503T>G	p.L168R	c.617T>G	p.L206R		c.34G>C	p.G12R		c.103G>T	p.G35W		c.395G>A	p.R132H		c.626A>T	p.Q209L	c.626A>T	p.Q209L
c.503T>G	p.L168R	c.617T>G	p.L206R		c.35G>A	p.G12D		c.103G>T	p.G35W		c.395G>A	p.R132H		c.626A>T	p.Q209L	c.626A>T	p.Q209L
c.503T>G	p.L168R	c.617T>G	p.L206R		c.34G>A	p.G12S		c.103G>T	p.G35W		c.394C>G	p.R132G		c.626A>T	p.Q209L	c.626A>T	p.Q209L
c.503T>G	p.L168R	c.617T>G	p.L206R		c.35G>T	p.G12V		c.103G>T	p.G35W		c.395G>A	p.R132H		c.626A>T	p.Q209L	c.626A>T	p.Q209L
c.503T>G	p.L168R	c.617T>G	p.L206R		c.35G>T	p.G12V		c.103G>T	p.G35W		c.395G>A	p.R132H		c.626A>T	p.Q209L	c.547C>T	p.R183C
c.451G>A	p.G151R	c.617T>G	p.L206R		c.183A>C	p.Q61H		c.103G>T	p.G35W		c.395G>A	p.R132H		c.626A>C	p.Q209P	c.626A>T	p.Q209L
c.451G>A	p.G151R	c.617T>G	p.L206R		c.35G>A	p.G12D		c.103G>T	p.G35W		c.395G>A	p.R132H		c.626A>T	p.Q209L	c.626A>T	p.Q209L
c.451G>A	p.G151R	c.617T>G	p.L206R		c.38G>A	p.G13D		c.103G>T	p.G35W		c.395G>A	p.R132H		c.626A>T	p.Q209L	c.627G>T	p.Q209H
c.433G>C	p.E145Q	c.617T>G	p.L206R		c.35G>T	p.G12V		c.103G>T	p.G35W		c.395G>A	p.R132H		c.626A>T	p.Q209L	c.626A>T	p.Q209L
c.503T>G	p.L168R	c.617T>G	p.L206R		c.35G>A	p.G12D		c.103G>T	p.G35W		c.395G>A	p.R132H		c.626A>C	p.Q209P	c.626A>T	p.Q209L
c.451G>A	p.G151R	c.617T>G	p.L206R		c.35G>A	p.G12D		c.103G>T	p.G35W		c.395G>A	p.R132H		c.626A>T	p.Q209L	c.626A>T	p.Q209L
c.503T>G	p.L168R	c.617T>G	p.L206R		c.35G>T	p.G12V		c.103G>T	p.G35W		c.395G>A	p.R132H		c.626A>T	p.Q209L	c.626A>T	p.Q209L
c.451G>A	p.G151R	c.617T>G	p.L206R		c.35G>A	p.G12D		c.103G>T	p.G35W		c.395G>A	p.R132H		c.626A>C	p.Q209P	c.626A>T	p.Q209L
c.451G>A	p.G151R	c.617T>G	p.L206R		c.35G>C	p.G12A		c.103G>T	p.G35W		c.395G>A	p.R132H		c.626A>C	p.Q209P	c.626A>T	p.Q209L
c.503T>G	p.L168R	c.617T>G	p.L206R		c.35G>A	p.G12D		c.103G>T	p.G35W		c.395G>A	p.R132H		c.626A>T	p.Q209L	c.626A>T	p.Q209L
c.451G>C	p.G151R	c.617T>G	p.L206R		c.35G>A	p.G12D		c.103G>T	p.G35W		c.395G>A	p.R132H		c.626A>C	p.Q209P	c.626A>T	p.Q209L
c.503T>G	p.L168R	c.617T>G	p.L206R		c.35G>A	p.G12D		c.103G>T	p.G35W		c.395G>A	p.R132H		c.626A>T	p.Q209L	c.626A>T	p.Q209L
c.503T>G	p.L168R	c.617T>G	p.L206R		c.35G>A	p.G12D		c.103G>T	p.G35W		c.395G>A	p.R132H		c.626A>C	p.Q209P	c.626A>T	p.Q209L
c.503T>G	p.L168R	c.617T>G	p.L206R		c.64C>A	p.Q22K		c.103G>T	p.G35W		c.395G>A	p.R132H		c.626A>C	p.Q209P	c.626A>T	p.Q209L
c.451G>C	p.G151R	c.617T>G	p.L206R		c.35G>T	p.G12V		c.103G>T	p.G35W		c.395G>A	p.R132H		c.626A>C	p.Q209P	c.626A>T	p.Q209L
c.503T>G	p.L168R	c.617T>G	p.L206R		c.34G>A	p.G12S		c.103G>T	p.G35W		c.395G>A	p.R132H		c.626A>C	p.Q209P	c.626A>T	p.Q209L
c.503T>G	p.L168R	c.617T>G	p.L206R		c.35G>T	p.G12V		c.103G>T	p.G35W		c.395G>A	p.R132H		c.626A>T	p.Q209L	c.626A>T	p.Q209L
c.451G>C	p.G151R	c.617T>G	p.L206R		c.35G>A	p.G12D		c.103G>T	p.G35W		c.395G>A	p.R132H		c.626A>C	p.Q209P	c.626A>T	p.Q209L
c.503T>G	p.L168R	c.617T>G	p.L206R		c.38G>A	p.G13D		c.103G>T	p.G35W		c.395G>A	p.R132H		c.626A>T	p.Q209L	c.626A>T	p.Q209L
c.503T>G	p.L168R	c.617T>G	p.L206R		c.35G>T	p.G12V		c.103G>T	p.G35W		c.395G>A	p.R132H		c.548G>A	p.R183Q	c.626A>T	p.Q209L
c.503T>G	p.L168R	c.617T>G	p.L206R		c.35G>T	p.G12V		c.103G>T	p.G35W		c.395G>A	p.R132H		c.626A>C	p.Q209P	c.626A>T	p.Q209L
c.451G>C	p.G151R	c.617T>G	p.L206R		c.35G>A	p.G12D		c.103G>T	p.G35W		c.395G>A	p.R132H		c.626A>C	p.Q209P	c.626A>T	p.Q209L
c.451G>C	p.G151R	c.617T>G	p.L206R		c.35G>A	p.G12D		c.103G>T	p.G35W		c.395G>A	p.R132H		c.626A>C	p.Q209P	c.626A>T	p.Q209L
c.451G>A	p.G151R	c.617T>G	p.L206R		c.35G>A	p.G12D		c.103G>T	p.G35W		c.395G>A	p.R132H		c.626A>T	p.Q209L	c.626A>T	p.Q209L
c.451G>C	p.G151R	c.617T>G	p.L206R		c.35G>A	p.G12D		c.103G>T	p.G35W		c.395G>A	p.R132H		c.627A>C	p.Q209H	c.626A>T	p.Q209L
c.503T>G	p.L168R	c.617T>G	p.L206R		c.34G>C	p.G12R		c.103G>T	p.G35W		c.395G>A	p.R132H		c.626A>T	p.Q209L	c.626A>T	p.Q209L
c.503T>G	p.L168R	c.617T>G	p.L206R		c.34G>A	p.G12S		c.103G>T	p.G35W		c.368G>A	p.G123E		c.626A>C	p.Q209P	c.626A>T	p.Q209L
c.503T>G	p.L168R	c.617T>G	p.L206R		c.38G>A	p.G13D		c.103G>T	p.G35W		c.395G>A	p.R132H		c.626A>C	p.Q209P	c.626A>T	p.Q209L
c.503T>G	p.L168R	c.617T>G	p.L206R		c.35G>T	p.G12V		c.103G>T	p.G35W		c.395G>A	p.R132H		c.626A>C	p.Q209P	c.626A>T	p.Q209L
c.503T>G	p.L168R	c.617T>G	p.L206R		c.35G>T	p.G12V		c.103G>T	p.G35W		c.395G>A	p.R132H		c.626A>C	p.Q209P	c.626A>T	p.Q209L
c.503T>G	p.L168R	c.617T>G	p.L206R		c.35G>A	p.G12D		c.103G>T	p.G35W		c.395G>A	p.R132H		c.626A>C	p.Q209P	c.626A>T	p.Q209L
c.451G>A	p.G151R	c.617T>G	p.L206R		c.35G>A	p.G12D		c.103G>T	p.G35W		c.395G>A	p.R132H		c.626A>C	p.Q209P	c.626A>T	p.Q209L
c.503T>G	p.L168R	c.617T>G	p.L206R		c.34G>C	p.G12R		c.103G>T	p.G35W		c.395G>A	p.R132H		c.626A>C	p.Q209P	c.626A>T	p.Q209L
c.472A>G	p.T158A	c.617T>G	p.L206R		c.34G>A	p.G12S		c.103G>T	p.G35W		c.395G>A	p.R132H		c.626A>C	p.Q209P	c.626A>T	p.Q209L
c.503T>G	p.L168R	c.617T>G	p.L206R		c.35G>T	p.G12V		c.103G>T	p.G35W		c.395G>A	p.R132H		c.626A>T	p.Q209L	c.626A>T	p.Q209L
c.451G>A	p.G151R	c.617T>G	p.L206R		c.34G>C	p.G12R		c.103G>T	p.G35W		c.395G>A	p.R132H		c.626A>C	p.Q209P	c.626A>T	p.Q209L
c.451G>C	p.G151R	c.617T>G	p.L206R		c.35G>A	p.G12D		c.103G>T	p.G35W		c.395G>A	p.R132H		c.626A>C	p.Q209P	c.626A>T	p.Q209L
c.451G>C	p.G151R	c.617T>G	p.L206R		c.35G>C	p.G12A		c.103G>T	p.G35W		c.395G>A	p.R132H		c.548G>A	p.R183Q	c.626A>T	p.Q209L
c.503T>G	p.L168R	c.617T>G	p.L206R		c.34G>C	p.G12R		c.103G>T	p.G35W		c.395G>A	p.R132H		c.626A>T	p.Q209L	c.626A>T	p.Q209L
c.503T>G	p.L168R	c.617T>G	p.L206R		c.35G>A	p.G12D		c.103G>T	p.G35W		c.395G>A	p.R132H		c.626A>T	p.Q209L	c.626A>T	p.Q209L
c.451G>A	p.G151R	c.617T>G	p.L206R		c.35G>A	p.G12D		c.103G>T	p.G35W		c.395G>A	p.R132H		c.626A>C	p.Q209P	c.626A>T	p.Q209L
c.503T>G	p.L168R	c.617T>G	p.L206R		c.35G>A	p.G12D		c.103G>T	p.G35W		c.395G>A	p.R132H		c.626A>T	p.Q209L	c.626A>T	p.Q209L
c.503T>G	p.L168R				c.34G>T	p.G12C		c.103G>T	p.G35W		c.395G>A	p.R132H		c.626A>T	p.Q209L	c.626A>T	p.Q209L
c.503T>G	p.L168R				c.34G>T	p.G12C		c.103G>T	p.G35W		c.395G>A	p.R132H		c.626A>C	p.Q209P	c.626A>T	p.Q209L
c.451G>C	p.G151R				c.35G>T	p.G12V		c.103G>T	p.G35W		c.395G>A	p.R132H		c.626A>C	p.Q209P	c.626A>T	p.Q209L
c.503T>G	p.L168R				c.35G>A	p.G12D		c.103G>T	p.G35W		c.395G>A	p.R132H		c.626A>C	p.Q209P	c.626A>T	p.Q209L
c.451G>A	p.G151R				c.35G>C	p.G12A		c.103G>T	p.G35W		c.395G>A	p.R132H		c.626A>C	p.Q209P	c.626A>T	p.Q209L
c.451G>C	p.G151R				c.35G>A	p.G12D		c.103G>T	p.G35W		c.395G>A	p.R132H		c.626A>C	p.Q209P	c.626A>T	p.Q209L
c.503T>G	p.L168R				c.35G>A	p.G12D		c.103G>T	p.G35W		c.395G>A	p.R132H		c.626A>C	p.Q209P	c.626A>T	p.Q209L
c.451G>A	p.G151R				c.35G>T	p.G12V		c.103G>T	p.G35W		c.395G>A	p.R132H		c.626A>C	p.Q209P	c.626A>T	p.Q209L
c.503T>G	p.L168R				c.34G>C	p.G12R		c.103G>T	p.G35W		c.395G>A	p.R132H		c.626A>C	p.Q209P	c.626A>T	p.Q209L
c.433G>C	p.E145Q				c.35G>T	p.G12V		c.103G>T	p.G35W		c.395G>A	p.R132H		c.548G>A	p.R183Q	c.626A>T	p.Q209L
c.503T>G	p.L168R				c.35G>A	p.G12D		c.103G>T	p.G35W		c.395G>A	p.R132H		c.626A>T	p.Q209L	c.626A>T	p.Q209L
c.451G>A	p.G151R				c.35G>A	p.G12D		c.103G>T	p.G35W		c.394C>T	p.R132C		c.626A>C	p.Q209P	c.626A>T	p.Q209L
c.503T>G	p.L168R				c.34G>T	p.G12C		c.103G>T	p.G35W		c.395G>A	p.R132H		c.626A>C	p.Q209P	c.626A>T	p.Q209L
c.503T>G	p.L168R				c.35G>A	p.G12D		c.110A>T	p.K37M		c.395G>A	p.R132H		c.626A>C	p.Q209P	c.626A>T	p.Q209L
c.503T>G	p.L168R				c.34G>A	p.G12S		c.103G>T	p.G35W		c.395G>A	p.R132H		c.548G>A	p.R183Q	c.626A>T	p.Q209L
c.451G>A	p.G151R				c.35G>T	p.G12V		c.103G>T	p.G35W		c.395G>A	p.R132H		c.626A>T	p.Q209L	c.626A>T	p.Q209L
c.451G>A	p.G151R				c.34G>C	p.G12R		c.103G>T	p.G35W		c.395G>A	p.R132H		c.626A>T	p.Q209L	c.626A>T	p.Q209L
c.451G>A	p.G151R				c.38G>A	p.G13D		c.103G>T	p.G35W		c.395G>A	p.R132H		c.626A>C	p.Q209P	c.626A>T	p.Q209L
c.503T>G	p.L168R				c.35G>A	p.G12D		c.103G>T	p.G35W		c.395G>A	p.R132H		c.626A>T	p.Q209L	c.626A>T	p.Q209L
c.451G>A	p.G151R				c.35G>A	p.G12D		c.103G>T	p.G35W		c.395G>A	p.R132H		c.626A>C	p.Q209P	c.626A>T	p.Q209L
c.451G>A	p.G151R				c.35G>A	p.G12D		c.103G>T	p.G35W		c.395G>A	p.R132H		c.626A>T	p.Q209L	c.626A>T	p.Q209L
c.451G>A	p.G151R				c.37G>T	p.G13C		c.103G>T	p.G35W		c.395G>A	p.R132H		c.626A>T	p.Q209L	c.626A>T	p.Q209L
c.503T>G	p.L168R				c.35G>T	p.G12V		c.103G>T	p.G35W		c.395G>A	p.R132H		c.626A>C	p.Q209P	c.626A>T	p.Q209L
c.451G>A	p.G151R				c.37G>A	p.G13S		c.103G>T	p.G35W		c.395G>A	p.R132H		c.626A>C	p.Q209P	c.626A>T	p.Q209L
c.451G>A	p.G151R				c.35G>A	p.G12D		c.103G>T	p.G35W		c.395G>A	p.R132H		c.626A>T	p.Q209L	c.626A>T	p.Q209L
c.503T>G	p.L168R				c.35G>A	p.G12D		c.103G>T	p.G35W		c.395G>A	p.R132H		c.626A>C	p.Q209P	c.626A>T	p.Q209L
c.503T>G	p.L168R				c.36T>A	p.G12=		c.103G>T	p.G35W		c.395G>A	p.R132H		c.626A>T	p.Q209L	c.626A>T	p.Q209L
c.451G>A	p.G151R				c.36T>A	p.G12=		c.103G>T	p.G35W		c.395G>A	p.R132H		c.626A>C	p.Q209P	c.626A>C	p.Q209P
c.451G>A	p.G151R				c.35G>A	p.G12D		c.103G>T	p.G35W		c.395G>A	p.R132H		c.626A>T	p.Q209L	c.626A>T	p.Q209L
c.503T>G	p.L168R				c.35G>A	p.G12D		c.103G>T	p.G35W		c.395G>A	p.R132H		c.626A>C	p.Q209P	c.626A>T	p.Q209L
c.503T>G	p.L168R				c.34G>T	p.G12C		c.103G>T	p.G35W		c.394C>A	p.R132S		c.626A>T	p.Q209L	c.626A>T	p.Q209L
c.451G>A	p.G151R				c.35G>A	p.G12D		c.103G>T	p.G35W		c.395G>A	p.R132H		c.626A>G	p.Q209R	c.626A>T	p.Q209L
c.503T>G	p.L168R				c.35G>A	p.G12D		c.103G>T	p.G35W		c.395G>A	p.R132H		c.626A>T	p.Q209L	c.626A>T	p.Q209L
c.503T>G	p.L168R				c.35G>T	p.G12V		c.103G>T	p.G35W		c.395G>A	p.R132H		c.626A>C	p.Q209P	c.626A>T	p.Q209L
c.451G>C	p.G151R				c.35G>A	p.G12D		c.103G>T	p.G35W		c.395G>A	p.R132H		c.626A>C	p.Q209P	c.626A>T	p.Q209L
c.503T>G	p.L168R				c.35G>A	p.G12D		c.103G>T	p.G35W		c.395G>A	p.R132H		c.829G>A	p.D277N	c.626A>T	p.Q209L
c.451G>C	p.G151R				c.35G>A	p.G12D		c.103G>T	p.G35W		c.395G>A	p.R132H		c.626A>C	p.Q209P	c.626A>T	p.Q209L
c.503T>G	p.L168R				c.35G>T	p.G12V		c.103G>T	p.G35W		c.395G>A	p.R132H		c.626A>C	p.Q209P	c.626A>T	p.Q209L
c.503T>G	p.L168R				c.35G>T	p.G12V		c.103G>T	p.G35W		c.395G>A	p.R132H		c.626A>C	p.Q209P	c.626A>T	p.Q209L
c.503T>G	p.L168R				c.34G>T	p.G12C		c.103G>T	p.G35W		c.395G>A	p.R132H		c.626A>C	p.Q209P	c.626A>T	p.Q209L
c.451G>A	p.G151R				c.35G>T	p.G12V		c.103G>T	p.G35W		c.394C>T	p.R132C		c.626A>C	p.Q209P	c.626A>T	p.Q209L
c.503T>G	p.L168R				c.34G>A	p.G12S		c.103G>T	p.G35W		c.395G>A	p.R132H		c.626A>C	p.Q209P	c.626A>T	p.Q209L
c.503T>G	p.L168R				c.35G>A	p.G12D		c.103G>T	p.G35W		c.395G>A	p.R132H		c.626A>C	p.Q209P	c.626A>T	p.Q209L
c.451G>A	p.G151R				c.35G>A	p.G12D		c.103G>T	p.G35W		c.395G>A	p.R132H		c.627A>T	p.Q209H	c.626A>T	p.Q209L
c.503T>G	p.L168R				c.35G>A	p.G12D		c.103G>T	p.G35W		c.395G>A	p.R132H		c.626A>T	p.Q209L	c.626A>T	p.Q209L
c.503T>G	p.L168R				c.35G>A	p.G12D		c.103G>T	p.G35W		c.395G>A	p.R132H		c.626A>C	p.Q209P	c.626A>T	p.Q209L
c.503T>G	p.L168R				c.35G>A	p.G12D		c.103G>T	p.G35W		c.395G>A	p.R132H		c.626A>C	p.Q209P	c.626A>T	p.Q209L
c.451G>C	p.G151R				c.183A>C	p.Q61H		c.103G>T	p.G35W		c.395G>A	p.R132H		c.626A>C	p.Q209P	c.626A>T	p.Q209L
c.503T>G	p.L168R				c.35G>A	p.G12D		c.103G>T	p.G35W		c.395G>A	p.R132H		c.626A>T	p.Q209L	c.626A>T	p.Q209L
c.451G>A	p.G151R				c.35G>A	p.G12D		c.104G>T	p.G35V		c.395G>A	p.R132H		c.626A>T	p.Q209L	c.626A>T	p.Q209L
c.503T>G	p.L168R				c.35G>T	p.G12V		c.83A>T	p.K28M		c.395G>A	p.R132H		c.626A>T	p.Q209L	c.626A>T	p.Q209L
c.451G>A	p.G151R				c.183A>G	p.Q61=		c.103G>T	p.G35W		c.395G>A	p.R132H		c.626A>C	p.Q209P	c.626A>T	p.Q209L
c.451G>C	p.G151R				c.35G>A	p.G12D		c.103G>T	p.G35W		c.395G>A	p.R132H		c.626A>T	p.Q209L	c.626A>T	p.Q209L
c.451G>A	p.G151R				c.35G>A	p.G12D		c.103G>T	p.G35W		c.395G>A	p.R132H		c.626A>C	p.Q209P	c.626A>T	p.Q209L
c.503T>G	p.L168R				c.35G>A	p.G12D		c.103G>T	p.G35W		c.395G>A	p.R132H		c.626A>T	p.Q209L	c.626A>T	p.Q209L
c.451G>A	p.G151R				c.34G>T	p.G12C		c.103G>T	p.G35W		c.395G>A	p.R132H		c.626A>T	p.Q209L	c.626A>T	p.Q209L
c.451G>C	p.G151R				c.35G>A	p.G12D		c.103G>T	p.G35W		c.395G>A	p.R132H		c.626A>C	p.Q209P	c.626A>T	p.Q209L
c.503T>G	p.L168R				c.35G>A	p.G12D		c.103G>T	p.G35W		c.395G>A	p.R132H		c.626A>C	p.Q209P	c.626A>T	p.Q209L
c.503T>G	p.L168R				c.35G>A	p.G12D		c.103G>T	p.G35W		c.394C>T	p.R132C		c.626A>C	p.Q209P	c.626A>T	p.Q209L
c.503T>G	p.L168R				c.35G>A	p.G12D		c.103G>T	p.G35W		c.395G>A	p.R132H		c.626A>T	p.Q209L	c.626A>T	p.Q209L
c.451G>A	p.G151R				c.35G>A	p.G12D		c.103G>T	p.G35W		c.395G>A	p.R132H		c.626A>C	p.Q209P	c.626A>T	p.Q209L
c.503T>G	p.L168R				c.35G>A	p.G12D		c.103G>T	p.G35W		c.395G>A	p.R132H		c.626A>C	p.Q209P	c.626A>T	p.Q209L
c.451G>C	p.G151R				c.35G>A	p.G12D		c.103G>T	p.G35W		c.395G>A	p.R132H		c.626A>T	p.Q209L	c.626A>T	p.Q209L
c.451G>A	p.G151R				c.34G>A	p.G12S		c.103G>T	p.G35W		c.395G>A	p.R132H		c.626A>C	p.Q209P	c.626A>T	p.Q209L
c.451G>C	p.G151R				c.35G>A	p.G12D		c.103G>T	p.G35W		c.395G>A	p.R132H		c.626A>T	p.Q209L	c.626A>T	p.Q209L
c.451G>A	p.G151R				c.35G>T	p.G12V		c.103G>C	p.G35R		c.395G>A	p.R132H		c.626A>C	p.Q209P	c.626A>T	p.Q209L
c.451G>A	p.G151R				c.35G>A	p.G12D		c.103G>T	p.G35W		c.395G>A	p.R132H		c.626A>C	p.Q209P	c.626A>T	p.Q209L
c.503T>G	p.L168R				c.35G>T	p.G12V		c.103G>T	p.G35W		c.395G>A	p.R132H		c.626A>T	p.Q209L	c.626A>T	p.Q209L
c.451G>C	p.G151R				c.35G>T	p.G12V		c.103G>T	p.G35W		c.395G>A	p.R132H		c.626A>C	p.Q209P	c.626A>T	p.Q209L
c.451G>A	p.G151R				c.35G>C	p.G12A		c.103G>T	p.G35W		c.395G>A	p.R132H		c.626A>C	p.Q209P	c.626A>T	p.Q209L
c.451G>C	p.G151R				c.35G>A	p.G12D		c.103G>T	p.G35W		c.395G>A	p.R132H		c.626A>T	p.Q209L	c.626A>T	p.Q209L
c.503T>G	p.L168R				c.35G>A	p.G12D		c.103G>T	p.G35W		c.395G>A	p.R132H		c.626A>T	p.Q209L	c.626A>T	p.Q209L
c.451G>A	p.G151R				c.35G>A	p.G12D		c.103G>T	p.G35W		c.395G>A	p.R132H		c.626A>C	p.Q209P	c.626A>T	p.Q209L
c.503T>G	p.L168R				c.35G>A	p.G12D		c.103G>T	p.G35W		c.395G>A	p.R132H		c.626A>C	p.Q209P	c.626A>T	p.Q209L
c.451G>A	p.G151R				c.35G>A	p.G12D		c.103G>T	p.G35W		c.395G>A	p.R132H		c.626A>C	p.Q209P	c.626A>T	p.Q209L
c.503T>G	p.L168R				c.35G>A	p.G12D		c.103G>T	p.G35W		c.395G>A	p.R132H		c.626A>C	p.Q209P	c.626A>T	p.Q209L
c.451G>A	p.G151R				c.37G>T	p.G13C		c.103G>T	p.G35W		c.395G>A	p.R132H		c.626A>T	p.Q209L	c.626A>T	p.Q209L
c.451G>C	p.G151R				c.35G>A	p.G12D		c.103G>T	p.G35W		c.395G>A	p.R132H		c.626A>T	p.Q209L	c.626A>T	p.Q209L
c.451G>A	p.G151R				c.35G>A	p.G12D		c.103G>T	p.G35W		c.395G>A	p.R132H		c.626A>T	p.Q209L	c.626A>T	p.Q209L
c.451G>A	p.G151R				c.35G>T	p.G12V		c.103G>T	p.G35W		c.395G>A	p.R132H		c.626A>C	p.Q209P	c.626A>T	p.Q209L
c.451G>A	p.G151R				c.36T>A	p.G12=		c.103G>T	p.G35W		c.395G>A	p.R132H		c.626A>T	p.Q209L	c.626A>T	p.Q209L
c.503T>G	p.L168R				c.34G>A	p.G12S		c.103G>T	p.G35W		c.395G>A	p.R132H		c.626A>C	p.Q209P	c.626A>T	p.Q209L
c.451G>C	p.G151R				c.35G>A	p.G12D		c.103G>T	p.G35W		c.395G>A	p.R132H		c.626A>C	p.Q209P	c.626A>T	p.Q209L
c.503T>G	p.L168R				c.34G>T	p.G12C		c.103G>T	p.G35W		c.395G>A	p.R132H		c.626A>T	p.Q209L	c.626A>T	p.Q209L
c.503T>G	p.L168R				c.34G>A	p.G12S		c.103G>T	p.G35W		c.395G>A	p.R132H		c.626A>C	p.Q209P	c.626A>T	p.Q209L
c.503T>G	p.L168R				c.35G>T	p.G12V		c.103G>T	p.G35W		c.395G>A	p.R132H		c.548G>A	p.R183Q	c.626A>T	p.Q209L
c.451G>A	p.G151R				c.35G>C	p.G12A		c.104G>T	p.G35V		c.395G>A	p.R132H		c.625C>A	p.Q209K	c.626A>T	p.Q209L
c.451G>A	p.G151R				c.35G>A	p.G12D		c.103G>T	p.G35W		c.395G>A	p.R132H		c.626A>C	p.Q209P	c.626A>T	p.Q209L
c.503T>G	p.L168R				c.35G>T	p.G12V		c.103G>T	p.G35W		c.395G>A	p.R132H		c.626A>C	p.Q209P	c.626A>T	p.Q209L
c.503T>G	p.L168R				c.35G>A	p.G12D		c.103G>T	p.G35W		c.395G>A	p.R132H		c.626A>C	p.Q209P	c.626A>T	p.Q209L
c.503T>G	p.L168R				c.35G>T	p.G12V		c.103G>T	p.G35W		c.395G>A	p.R132H		c.626A>C	p.Q209P	c.626A>T	p.Q209L
c.503T>G	p.L168R				c.35G>C	p.G12A		c.103G>T	p.G35W		c.395G>A	p.R132H		c.626A>C	p.Q209P	c.626A>T	p.Q209L
c.503T>G	p.L168R				c.34G>T	p.G12C		c.103G>T	p.G35W		c.395G>A	p.R132H		c.626A>C	p.Q209P	c.626A>T	p.Q209L
c.451G>C	p.G151R				c.35G>T	p.G12V		c.103G>T	p.G35W		c.395G>A	p.R132H		c.626A>C	p.Q209P	c.626A>T	p.Q209L
c.451G>A	p.G151R				c.35G>A	p.G12D		c.103G>T	p.G35W		c.395G>A	p.R132H		c.626A>C	p.Q209P	c.626A>T	p.Q209L
c.451G>A	p.G151R				c.35G>A	p.G12D		c.103G>T	p.G35W		c.395G>A	p.R132H		c.626A>T	p.Q209L	c.626A>T	p.Q209L
c.503T>G	p.L168R				c.35G>A	p.G12D		c.103G>T	p.G35W		c.395G>A	p.R132H		c.626A>C	p.Q209P	c.626A>T	p.Q209L
c.503T>G	p.L168R				c.183A>C	p.Q61H		c.103G>T	p.G35W		c.395G>A	p.R132H		c.626A>C	p.Q209P	c.626A>T	p.Q209L
c.451G>A	p.G151R				c.34G>T	p.G12C		c.103G>T	p.G35W		c.395G>A	p.R132H		c.627A>T	p.Q209H	c.626A>T	p.Q209L
c.451G>A	p.G151R				c.35G>A	p.G12D		c.103G>T	p.G35W		c.394C>T	p.R132C		c.626A>T	p.Q209L	c.626A>T	p.Q209L
c.503T>G	p.L168R				c.34G>T	p.G12C		c.103G>T	p.G35W		c.395G>A	p.R132H		c.626A>T	p.Q209L	c.626A>T	p.Q209L
c.503T>G	p.L168R				c.183A>C	p.Q61H		c.103G>T	p.G35W		c.395G>A	p.R132H		c.626A>C	p.Q209P	c.626A>T	p.Q209L
c.503T>G	p.L168R				c.35G>A	p.G12D		c.103G>T	p.G35W		c.394C>T	p.R132C		c.626A>C	p.Q209P	c.626A>T	p.Q209L
c.451G>C	p.G151R				c.35G>A	p.G12D		c.103G>T	p.G35W		c.395G>A	p.R132H		c.626A>T	p.Q209L	c.626A>T	p.Q209L
c.503T>G	p.L168R				c.35G>A	p.G12D		c.103G>T	p.G35W		c.395G>A	p.R132H		c.626A>T	p.Q209L	c.626A>T	p.Q209L
c.503T>G	p.L168R				c.183A>C	p.Q61H		c.103G>T	p.G35W		c.395G>A	p.R132H		c.626A>C	p.Q209P	c.626A>T	p.Q209L
c.503T>G	p.L168R				c.34G>T	p.G12C		c.103G>T	p.G35W		c.395G>A	p.R132H		c.626A>T	p.Q209L	c.626A>T	p.Q209L
c.451G>A	p.G151R				c.35G>A	p.G12D		c.103G>T	p.G35W		c.395G>A	p.R132H		c.626A>C	p.Q209P	c.626A>T	p.Q209L
c.503T>G	p.L168R				c.35G>A	p.G12D		c.103G>T	p.G35W		c.395G>A	p.R132H		c.626A>T	p.Q209L	c.626A>T	p.Q209L
c.503T>G	p.L168R				c.35G>T	p.G12V		c.103G>T	p.G35W		c.395G>A	p.R132H		c.626A>T	p.Q209L	c.626A>T	p.Q209L
c.503T>G	p.L168R				c.34G>A	p.G12S		c.103G>T	p.G35W		c.395G>A	p.R132H		c.626A>C	p.Q209P	c.626A>T	p.Q209L
c.503T>G	p.L168R				c.34G>C	p.G12R		c.103G>T	p.G35W		c.395G>A	p.R132H		c.626A>C	p.Q209P	c.547C>T	p.R183C
c.503T>G	p.L168R				c.34G>T	p.G12C		c.103G>T	p.G35W		c.394C>T	p.R132C		c.626A>C	p.Q209P	c.626A>T	p.Q209L
c.503T>G	p.L168R				c.35G>T	p.G12V		c.103G>T	p.G35W		c.395G>A	p.R132H		c.626A>T	p.Q209L	c.626A>G	p.Q209R
c.503T>G	p.L168R				c.35G>T	p.G12V		c.103G>T	p.G35W		c.395G>A	p.R132H		c.626A>C	p.Q209P	c.626A>T	p.Q209L
c.503T>G	p.L168R				c.35G>A	p.G12D		c.103G>T	p.G35W		c.395G>A	p.R132H		c.548G>A	p.R183Q	c.626A>T	p.Q209L
c.451G>C	p.G151R				c.35G>T	p.G12V		c.103G>C	p.G35R		c.395G>A	p.R132H		c.626A>T	p.Q209L	c.626A>T	p.Q209L
c.503T>G	p.L168R				c.35G>T	p.G12V		c.103G>T	p.G35W		c.395G>A	p.R132H		c.626A>C	p.Q209P	c.626A>T	p.Q209L
c.451G>C	p.G151R				c.35G>A	p.G12D		c.103G>T	p.G35W		c.395G>A	p.R132H		c.626A>C	p.Q209P	c.626A>T	p.Q209L
c.461T>G	p.F154C				c.35G>A	p.G12D		c.104G>T	p.G35V		c.395G>A	p.R132H		c.548G>A	p.R183Q	c.626A>T	p.Q209L
c.451G>C	p.G151R				c.35G>A	p.G12D		c.103G>T	p.G35W		c.395G>A	p.R132H		c.626A>G	p.Q209R	c.626A>T	p.Q209L
c.451G>C	p.G151R				c.35G>A	p.G12D		c.103G>T	p.G35W		c.395G>A	p.R132H		c.629G>A	p.R210K	c.626A>T	p.Q209L
c.503T>G	p.L168R				c.38G>A	p.G13D		c.103G>T	p.G35W		c.395G>A	p.R132H		c.626A>C	p.Q209P	c.626A>T	p.Q209L
c.451G>C	p.G151R				c.35G>A	p.G12D		c.103G>T	p.G35W		c.395G>A	p.R132H		c.626A>C	p.Q209P	c.626A>T	p.Q209L
c.503T>G	p.L168R				c.38G>A	p.G13D		c.103G>T	p.G35W		c.395G>A	p.R132H		c.626A>C	p.Q209P	c.626A>T	p.Q209L
c.451G>C	p.G151R				c.35G>A	p.G12D		c.103G>T	p.G35W		c.395G>A	p.R132H		c.626A>C	p.Q209P	c.626A>T	p.Q209L
c.451G>C	p.G151R				c.35G>A	p.G12D		c.103G>T	p.G35W		c.395G>A	p.R132H		c.626A>C	p.Q209P	c.626A>T	p.Q209L
c.451G>C	p.G151R				c.35G>T	p.G12V		c.103G>T	p.G35W		c.395G>A	p.R132H		c.626A>T	p.Q209L	c.626A>T	p.Q209L
c.503T>G	p.L168R				c.35G>A	p.G12D		c.103G>T	p.G35W		c.395G>A	p.R132H		c.626A>C	p.Q209P	c.626A>T	p.Q209L
c.503T>G	p.L168R				c.35G>T	p.G12V		c.103G>T	p.G35W		c.394C>T	p.R132C		c.626A>T	p.Q209L	c.626A>T	p.Q209L
c.451G>A	p.G151R				c.35G>A	p.G12D		c.103G>T	p.G35W		c.395G>A	p.R132H		c.626A>C	p.Q209P	c.547C>T	p.R183C
c.503T>G	p.L168R				c.35G>T	p.G12V		c.103G>T	p.G35W		c.395G>A	p.R132H		c.626A>C	p.Q209P	c.626A>T	p.Q209L
c.503T>G	p.L168R				c.35G>A	p.G12D		c.103G>T	p.G35W		c.395G>A	p.R132H		c.626A>C	p.Q209P	c.547C>T	p.R183C
c.503T>G	p.L168R				c.35G>A	p.G12D		c.103G>T	p.G35W		c.395G>A	p.R132H		c.626A>T	p.Q209L	c.626A>T	p.Q209L
c.451G>C	p.G151R				c.35G>T	p.G12V		c.103G>T	p.G35W		c.395G>A	p.R132H		c.626A>C	p.Q209P	c.547C>T	p.R183C
c.451G>C	p.G151R				c.35G>A	p.G12D		c.103G>T	p.G35W		c.395G>A	p.R132H		c.626A>C	p.Q209P	c.626A>T	p.Q209L
c.451G>A	p.G151R				c.34G>C	p.G12R		c.103G>T	p.G35W		c.395G>A	p.R132H		c.626A>C	p.Q209P	c.626A>T	p.Q209L
c.503T>G	p.L168R				c.37G>T	p.G13C		c.103G>T	p.G35W		c.395G>A	p.R132H		c.626A>C	p.Q209P	c.626A>T	p.Q209L
c.433G>C	p.E145Q				c.34G>T	p.G12C		c.103G>T	p.G35W		c.395G>A	p.R132H		c.626A>C	p.Q209P	c.626A>T	p.Q209L
c.451G>A	p.G151R				c.35G>A	p.G12D		c.110A>T	p.K37M		c.395G>A	p.R132H		c.626A>T	p.Q209L	c.626A>T	p.Q209L
c.503T>G	p.L168R				c.35G>A	p.G12D					c.395G>A	p.R132H		c.626A>C	p.Q209P	c.626A>T	p.Q209L
c.503T>G	p.L168R				c.35G>A	p.G12D					c.395G>A	p.R132H		c.626A>C	p.Q209P	c.626A>T	p.Q209L
c.503T>G	p.L168R				c.38G>A	p.G13D					c.395G>A	p.R132H		c.626A>C	p.Q209P	c.626A>T	p.Q209L
c.503T>G	p.L168R				c.35G>A	p.G12D					c.395G>A	p.R132H		c.626A>C	p.Q209P	c.626A>T	p.Q209L
c.503T>G	p.L168R				c.35G>A	p.G12D					c.395G>A	p.R132H		c.626A>T	p.Q209L	c.626A>T	p.Q209L
c.503T>G	p.L168R				c.34G>T	p.G12C					c.395G>A	p.R132H		c.626A>C	p.Q209P	c.626A>T	p.Q209L
c.503T>G	p.L168R				c.34G>T	p.G12C					c.395G>A	p.R132H		c.626A>T	p.Q209L	c.626A>T	p.Q209L
c.451G>C	p.G151R				c.38G>A	p.G13D					c.395G>A	p.R132H		c.626A>C	p.Q209P	c.626A>T	p.Q209L
c.451G>A	p.G151R				c.35G>A	p.G12D					c.395G>A	p.R132H		c.626A>C	p.Q209P	c.626A>T	p.Q209L
c.503T>G	p.L168R				c.35G>A	p.G12D					c.395G>A	p.R132H		c.626A>T	p.Q209L	c.626A>T	p.Q209L
c.503T>G	p.L168R				c.35G>A	p.G12D					c.395G>A	p.R132H		c.626A>T	p.Q209L	c.626A>T	p.Q209L
c.503T>G	p.L168R				c.35G>T	p.G12V					c.395G>A	p.R132H		c.626A>C	p.Q209P	c.626A>T	p.Q209L
c.451G>C	p.G151R				c.35G>A	p.G12D					c.395G>A	p.R132H		c.626A>T	p.Q209L	c.626A>T	p.Q209L
c.503T>G	p.L168R				c.38G>A	p.G13D					c.395G>A	p.R132H		c.626A>T	p.Q209L	c.626A>T	p.Q209L
c.451G>C	p.G151R				c.34G>A	p.G12S					c.394C>A	p.R132S		c.626A>C	p.Q209P	c.626A>T	p.Q209L
c.472A>G	p.T158A				c.34G>A	p.G12S					c.395G>A	p.R132H		c.626A>T	p.Q209L	c.626A>T	p.Q209L
c.503T>G	p.L168R				c.35G>A	p.G12D					c.395G>A	p.R132H		c.626A>C	p.Q209P	c.626A>T	p.Q209L
c.451G>A	p.G151R				c.35G>T	p.G12V					c.395G>A	p.R132H		c.626A>T	p.Q209L	c.626A>T	p.Q209L
c.451G>C	p.G151R				c.35G>C	p.G12A					c.395G>A	p.R132H		c.548G>A	p.R183Q	c.626A>T	p.Q209L
c.451G>A	p.G151R				c.34G>T	p.G12C					c.395G>A	p.R132H		c.626A>T	p.Q209L	c.626A>T	p.Q209L
c.503T>G	p.L168R				c.35G>A	p.G12D					c.395G>A	p.R132H		c.626A>C	p.Q209P	c.626A>T	p.Q209L
c.451G>C	p.G151R				c.35G>A	p.G12D					c.395G>A	p.R132H		c.626A>C	p.Q209P	c.626A>T	p.Q209L
c.451G>A	p.G151R				c.35G>A	p.G12D					c.395G>A	p.R132H		c.626A>T	p.Q209L	c.626A>T	p.Q209L
c.451G>A	p.G151R				c.38G>A	p.G13D					c.395G>A	p.R132H		c.626A>T	p.Q209L	c.626A>T	p.Q209L
c.451G>A	p.G151R				c.35G>A	p.G12D					c.395G>A	p.R132H		c.626A>C	p.Q209P	c.626A>T	p.Q209L
c.503T>G	p.L168R				c.34G>C	p.G12R					c.395G>A	p.R132H		c.626A>T	p.Q209L	c.626A>T	p.Q209L
c.451G>A	p.G151R				c.38G>A	p.G13D					c.395G>A	p.R132H		c.626A>T	p.Q209L	c.626A>T	p.Q209L
c.451G>A	p.G151R				c.437C>T	p.A146V					c.395G>A	p.R132H		c.548G>A	p.R183Q	c.626A>T	p.Q209L
c.451G>C	p.G151R				c.34G>T	p.G12C					c.395G>A	p.R132H		c.626A>T	p.Q209L	c.626A>T	p.Q209L
c.451G>A	p.G151R				c.35G>A	p.G12D					c.395G>A	p.R132H		c.626A>C	p.Q209P	c.626A>T	p.Q209L
c.503T>G	p.L168R				c.35G>A	p.G12D					c.401C>T	p.A134V		c.626A>C	p.Q209P	c.626A>T	p.Q209L
c.503T>G	p.L168R				c.35G>A	p.G12D					c.395G>A	p.R132H		c.626A>C	p.Q209P	c.626A>T	p.Q209L
c.451G>A	p.G151R				c.34G>A	p.G12S					c.395G>A	p.R132H		c.626A>C	p.Q209P	c.626A>T	p.Q209L
c.451G>A	p.G151R				c.35G>A	p.G12D					c.395G>A	p.R132H		c.626A>T	p.Q209L	c.626A>T	p.Q209L
c.451G>A	p.G151R				c.34G>T	p.G12C					c.394C>A	p.R132S		c.626A>T	p.Q209L	c.626A>T	p.Q209L
c.451G>C	p.G151R				c.35G>T	p.G12V					c.395G>A	p.R132H		c.626A>C	p.Q209P	c.626A>T	p.Q209L
c.451G>C	p.G151R				c.36T>A	p.G12=					c.395G>A	p.R132H		c.626A>T	p.Q209L	c.626A>T	p.Q209L
c.451G>C	p.G151R				c.38G>A	p.G13D					c.395G>A	p.R132H		c.626A>C	p.Q209P	c.626A>T	p.Q209L
c.503T>G	p.L168R				c.34G>A	p.G12S					c.395G>A	p.R132H		c.626A>T	p.Q209L	c.626A>T	p.Q209L
c.472A>G	p.T158A				c.35G>A	p.G12D					c.395G>A	p.R132H		c.626A>C	p.Q209P	c.626A>T	p.Q209L
c.503T>G	p.L168R				c.35G>A	p.G12D					c.394C>T	p.R132C		c.626A>C	p.Q209P
c.451G>A	p.G151R				c.35G>T	p.G12V					c.395G>A	p.R132H		c.626A>C	p.Q209P
c.503T>G	p.L168R				c.34G>A	p.G12S					c.395G>A	p.R132H		c.626A>T	p.Q209L
c.503T>G	p.L168R				c.35G>A	p.G12D					c.395G>A	p.R132H		c.626A>C	p.Q209P
c.451G>A	p.G151R				c.35G>A	p.G12D					c.395G>A	p.R132H		c.626A>C	p.Q209P
c.451G>A	p.G151R				c.35G>T	p.G12V					c.394C>T	p.R132C		c.626A>C	p.Q209P
c.503T>G	p.L168R				c.34G>C	p.G12R					c.395G>A	p.R132H		c.626A>C	p.Q209P
c.433G>C	p.E145Q				c.35G>A	p.G12D					c.395G>A	p.R132H		c.626A>C	p.Q209P
c.503T>G	p.L168R				c.35G>A	p.G12D					c.395G>A	p.R132H		c.626A>C	p.Q209P
c.503T>G	p.L168R				c.35G>A	p.G12D					c.395G>A	p.R132H		c.626A>C	p.Q209P
c.451G>A	p.G151R				c.35G>A	p.G12D					c.395G>A	p.R132H		c.626A>C	p.Q209P
c.503T>G	p.L168R				c.35G>A	p.G12D					c.395G>A	p.R132H		c.626A>C	p.Q209P
c.451G>A	p.G151R				c.35G>A	p.G12D					c.395G>A	p.R132H		c.626A>T	p.Q209L
c.503T>G	p.L168R				c.34G>A	p.G12S					c.395G>A	p.R132H		c.626A>C	p.Q209P
c.503T>G	p.L168R				c.35G>T	p.G12V					c.395G>A	p.R132H		c.626A>C	p.Q209P
c.503T>G	p.L168R				c.34G>T	p.G12C					c.395G>A	p.R132H		c.626A>T	p.Q209L
c.451G>A	p.G151R				c.183A>C	p.Q61H					c.395G>A	p.R132H		c.626A>T	p.Q209L
c.503T>G	p.L168R				c.35G>A	p.G12D					c.394C>T	p.R132C		c.626A>C	p.Q209P
c.503T>G	p.L168R				c.34G>T	p.G12C					c.395G>A	p.R132H		c.626A>C	p.Q209P
c.503T>G	p.L168R				c.37G>A	p.G13S					c.395G>A	p.R132H		c.626A>C	p.Q209P
c.503T>G	p.L168R				c.35G>A	p.G12D					c.395G>A	p.R132H		c.626A>C	p.Q209P
c.503T>G	p.L168R				c.37G>T	p.G13C					c.395G>A	p.R132H		c.626A>T	p.Q209L
c.433G>C	p.E145Q				c.35G>A	p.G12D					c.395G>A	p.R132H		c.626A>C	p.Q209P
c.503T>G	p.L168R				c.38G>A	p.G13D					c.395G>A	p.R132H		c.626A>T	p.Q209L
c.503T>G	p.L168R				c.34G>A	p.G12S					c.395G>A	p.R132H		c.626A>C	p.Q209P
c.451G>A	p.G151R				c.35G>A	p.G12D					c.395G>A	p.R132H		c.626A>C	p.Q209P
c.451G>A	p.G151R				c.35G>A	p.G12D					c.395G>A	p.R132H		c.626A>T	p.Q209L
c.451G>A	p.G151R				c.35G>A	p.G12D					c.395G>A	p.R132H		c.626A>C	p.Q209P
c.503T>G	p.L168R				c.35G>A	p.G12D					c.395G>A	p.R132H		c.626A>C	p.Q209P
c.451G>A	p.G151R				c.35G>A	p.G12D					c.395G>A	p.R132H		c.626A>C	p.Q209P
c.503T>G	p.L168R				c.38G>A	p.G13D					c.395G>A	p.R132H		c.626A>T	p.Q209L
c.451G>A	p.G151R				c.35G>A	p.G12D					c.395G>A	p.R132H		c.626A>C	p.Q209P
c.503T>G	p.L168R				c.183A>C	p.Q61H					c.395G>A	p.R132H		c.626A>T	p.Q209L
c.503T>G	p.L168R				c.35G>A	p.G12D					c.395G>A	p.R132H		c.626A>T	p.Q209L
c.503T>G	p.L168R				c.35G>A	p.G12D					c.395G>A	p.R132H		c.626A>C	p.Q209P
c.451G>A	p.G151R				c.35G>A	p.G12D					c.395G>A	p.R132H		c.626A>T	p.Q209L
c.451G>A	p.G151R				c.35G>A	p.G12D					c.395G>A	p.R132H		c.626A>C	p.Q209P
c.503T>G	p.L168R				c.34G>T	p.G12C					c.395G>A	p.R132H		c.626A>T	p.Q209L
c.451G>A	p.G151R				c.35G>A	p.G12D					c.395G>A	p.R132H		c.626A>T	p.Q209L
c.503T>G	p.L168R				c.35G>A	p.G12D					c.395G>A	p.R132H		c.626A>C	p.Q209P
c.451G>A	p.G151R				c.35G>A	p.G12D					c.395G>A	p.R132H		c.626A>C	p.Q209P
c.503T>G	p.L168R				c.35G>A	p.G12D					c.299G>A	p.R100Q		c.626A>T	p.Q209L
c.451G>C	p.G151R				c.182A>G	p.Q61R					c.395G>A	p.R132H		c.626A>C	p.Q209P
c.503T>G	p.L168R				c.35G>A	p.G12D					c.395G>A	p.R132H		c.548G>A	p.R183Q
c.503T>G	p.L168R				c.37G>C	p.G13R					c.395G>A	p.R132H		c.626A>T	p.Q209L
c.503T>G	p.L168R				c.35G>T	p.G12V					c.395G>A	p.R132H		c.626A>T	p.Q209L
c.451G>A	p.G151R				c.34G>A	p.G12S					c.395G>A	p.R132H		c.626A>T	p.Q209L
c.451G>A	p.G151R				c.34G>T	p.G12C					c.395G>A	p.R132H		c.626A>C	p.Q209P
c.503T>G	p.L168R				c.35G>C	p.G12A					c.395G>A	p.R132H		c.548G>A	p.R183Q
c.451G>A	p.G151R				c.35G>A	p.G12D					c.395G>A	p.R132H		c.626A>T	p.Q209L
c.503T>G	p.L168R				c.35G>T	p.G12V					c.395G>A	p.R132H		c.620G>A	p.G207E
c.503T>G	p.L168R				c.35G>T	p.G12V					c.395G>A	p.R132H		c.626A>G	p.Q209R
c.503T>G	p.L168R				c.35G>C	p.G12A					c.395G>A	p.R132H		c.626A>C	p.Q209P
c.503T>G	p.L168R				c.35G>A	p.G12D					c.395G>A	p.R132H		c.619G>A	p.G207R
c.503T>G	p.L168R				c.35G>A	p.G12D					c.394C>T	p.R132C		c.626A>C	p.Q209P
c.451G>A	p.G151R				c.35G>A	p.G12D					c.395G>A	p.R132H		c.626A>T	p.Q209L
c.503T>G	p.L168R				c.182A>T	p.Q61L					c.394C>T	p.R132C		c.626A>T	p.Q209L
c.503T>G	p.L168R				c.183A>C	p.Q61H					c.395G>A	p.R132H		c.626A>T	p.Q209L
c.503T>G	p.L168R				c.35G>A	p.G12D					c.395G>A	p.R132H		c.626A>T	p.Q209L
c.451G>A	p.G151R				c.35G>T	p.G12V					c.395G>A	p.R132H		c.548G>A	p.R183Q
c.451G>A	p.G151R				c.35G>A	p.G12D					c.395G>A	p.R132H		c.626A>T	p.Q209L
c.451G>C	p.G151R				c.34G>T	p.G12C					c.395G>A	p.R132H		c.626A>C	p.Q209P
c.451G>C	p.G151R				c.35G>C	p.G12A					c.395G>A	p.R132H		c.626A>C	p.Q209P
c.503T>G	p.L168R				c.35G>A	p.G12D					c.395G>A	p.R132H		c.634G>A	p.E212K
c.451G>C	p.G151R				c.34G>C	p.G12R					c.395G>A	p.R132H		c.626A>C	p.Q209P
c.503T>G	p.L168R				c.35G>T	p.G12V					c.395G>A	p.R132H		c.626A>C	p.Q209P
c.451G>C	p.G151R				c.35G>T	p.G12V					c.395G>A	p.R132H
c.503T>G	p.L168R				c.38G>A	p.G13D					c.395G>A	p.R132H
c.451G>C	p.G151R				c.35G>A	p.G12D					c.395G>A	p.R132H
c.503T>G	p.L168R				c.35G>C	p.G12A					c.395G>A	p.R132H
c.737A>G	p.E246G				c.35G>A	p.G12D					c.395G>A	p.R132H
c.503T>G	p.L168R				c.34G>T	p.G12C					c.395G>A	p.R132H
c.503T>G	p.L168R				c.35G>A	p.G12D					c.395G>A	p.R132H
c.451G>A	p.G151R				c.35G>T	p.G12V					c.395G>A	p.R132H
c.451G>A	p.G151R				c.34G>T	p.G12C					c.395G>A	p.R132H
c.503T>G	p.L168R				c.35G>A	p.G12D					c.395G>A	p.R132H
c.503T>G	p.L168R				c.38G>A	p.G13D					c.395G>A	p.R132H
c.451G>A	p.G151R				c.35G>A	p.G12D					c.394C>G	p.R132G
c.503T>G	p.L168R				c.35G>A	p.G12D					c.394C>G	p.R132G
c.503T>G	p.L168R				c.34G>T	p.G12C					c.395G>A	p.R132H
c.503T>G	p.L168R				c.34G>A	p.G12S					c.395G>A	p.R132H
c.503T>G	p.L168R				c.35G>A	p.G12D					c.395G>A	p.R132H
c.451G>A	p.G151R				c.35G>T	p.G12V					c.395G>A	p.R132H
c.503T>G	p.L168R				c.34G>T	p.G12C					c.395G>A	p.R132H
c.343C>T	p.R115W				c.35G>T	p.G12V					c.395G>A	p.R132H
c.503T>G	p.L168R				c.34G>T	p.G12C					c.395G>A	p.R132H
c.503T>G	p.L168R				c.34G>T	p.G12C					c.395G>A	p.R132H
c.451G>A	p.G151R				c.35G>T	p.G12V					c.395G>A	p.R132H
c.451G>C	p.G151R				c.37G>A	p.G13S					c.395G>A	p.R132H
c.451G>A	p.G151R				c.35G>A	p.G12D					c.395G>A	p.R132H
c.503T>G	p.L168R				c.436G>A	p.A146T					c.395G>A	p.R132H
c.503T>G	p.L168R				c.101C>T	p.P34L					c.395G>A	p.R132H
c.503T>G	p.L168R				c.35G>A	p.G12D					c.395G>A	p.R132H
c.503T>G	p.L168R				c.35G>A	p.G12D					c.395G>A	p.R132H
c.451G>A	p.G151R				c.35G>T	p.G12V					c.395G>A	p.R132H
c.503T>G	p.L168R				c.34G>A	p.G12S					c.395G>A	p.R132H
c.503T>G	p.L168R				c.35G>C	p.G12A					c.395G>A	p.R132H
c.503T>G	p.L168R				c.34G>T	p.G12C					c.395G>A	p.R132H
c.451G>C	p.G151R				c.35G>A	p.G12D					c.395G>A	p.R132H
c.503T>G	p.L168R				c.35G>C	p.G12A					c.395G>A	p.R132H
c.503T>G	p.L168R				c.35G>A	p.G12D					c.395G>T	p.R132L
c.503T>G	p.L168R				c.35G>A	p.G12D					c.395G>A	p.R132H
c.451G>C	p.G151R				c.35G>T	p.G12V					c.395G>A	p.R132H
c.451G>A	p.G151R				c.35G>T	p.G12V					c.395G>A	p.R132H
c.451G>C	p.G151R				c.35G>A	p.G12D					c.395G>A	p.R132H
c.503T>G	p.L168R				c.35G>A	p.G12D					c.395G>A	p.R132H
c.503T>G	p.L168R				c.34G>A	p.G12S					c.395G>A	p.R132H
c.503T>G	p.L168R				c.34G>T	p.G12C					c.395G>A	p.R132H
c.503T>G	p.L168R				c.35G>T	p.G12V					c.395G>A	p.R132H
c.451G>C	p.G151R				c.35G>T	p.G12V					c.395G>A	p.R132H
c.503T>G	p.L168R				c.35G>T	p.G12V					c.395G>A	p.R132H
c.503T>G	p.L168R				c.35G>A	p.G12D					c.395G>A	p.R132H
c.451G>A	p.G151R				c.35G>A	p.G12D					c.395G>A	p.R132H
c.503T>G	p.L168R				c.35G>A	p.G12D					c.395G>A	p.R132H
c.451G>A	p.G151R				c.34G>C	p.G12R					c.395G>A	p.R132H
c.451G>A	p.G151R				c.35G>T	p.G12V					c.395G>A	p.R132H
c.472A>G	p.T158A				c.34G>A	p.G12S					c.395G>A	p.R132H
c.451G>A	p.G151R				c.35G>A	p.G12D					c.395G>A	p.R132H
c.451G>A	p.G151R				c.35G>C	p.G12A					c.395G>A	p.R132H
c.451G>C	p.G151R				c.35G>C	p.G12A					c.395G>A	p.R132H
c.451G>C	p.G151R				c.35G>A	p.G12D					c.395G>A	p.R132H
c.503T>G	p.L168R				c.35G>C	p.G12A					c.395G>A	p.R132H
c.503T>G	p.L168R				c.35G>A	p.G12D					c.395G>A	p.R132H
c.503T>G	p.L168R				c.35G>A	p.G12D					c.395G>A	p.R132H
c.451G>A	p.G151R				c.35G>C	p.G12A					c.394C>A	p.R132S
c.451G>C	p.G151R				c.34G>A	p.G12S					c.395G>A	p.R132H
c.451G>A	p.G151R				c.34G>A	p.G12S					c.395G>A	p.R132H
c.451G>A	p.G151R				c.35G>A	p.G12D					c.395G>A	p.R132H
c.503T>G	p.L168R				c.35G>A	p.G12D					c.395G>A	p.R132H
c.451G>C	p.G151R				c.35G>A	p.G12D					c.395G>A	p.R132H
c.503T>G	p.L168R				c.34G>T	p.G12C					c.395G>A	p.R132H
c.451G>C	p.G151R				c.35G>T	p.G12V					c.395G>A	p.R132H
c.503T>G	p.L168R				c.34G>A	p.G12S					c.395G>A	p.R132H
c.433G>C	p.E145Q				c.34G>C	p.G12R					c.395G>A	p.R132H
c.503T>G	p.L168R				c.35G>A	p.G12D					c.395G>A	p.R132H
c.451G>C	p.G151R				c.35G>T	p.G12V					c.395G>A	p.R132H
c.503T>G	p.L168R				c.183A>G	p.Q61=					c.395G>A	p.R132H
c.503T>G	p.L168R				c.35G>A	p.G12D					c.395G>A	p.R132H
c.503T>G	p.L168R				c.34G>A	p.G12S					c.395G>A	p.R132H
c.472A>G	p.T158A				c.35G>A	p.G12D					c.395G>A	p.R132H
c.503T>G	p.L168R				c.35G>T	p.G12V					c.395G>A	p.R132H
c.503T>G	p.L168R				c.35G>A	p.G12D					c.395G>A	p.R132H
c.503T>G	p.L168R				c.182A>T	p.Q61L					c.395G>A	p.R132H
c.503T>G	p.L168R				c.35G>T	p.G12V					c.395G>A	p.R132H
c.451G>A	p.G151R				c.35G>A	p.G12D					c.395G>A	p.R132H
c.503T>G	p.L168R				c.35G>A	p.G12D					c.395G>A	p.R132H
c.503T>G	p.L168R				c.35G>A	p.G12D					c.395G>A	p.R132H
c.503T>G	p.L168R				c.35G>T	p.G12V					c.395G>A	p.R132H
c.343C>T	p.R115W				c.35G>A	p.G12D					c.395G>A	p.R132H
c.451G>A	p.G151R				c.35G>A	p.G12D					c.395G>A	p.R132H
c.503T>G	p.L168R				c.35G>A	p.G12D					c.395G>A	p.R132H
c.503T>G	p.L168R				c.35G>T	p.G12V					c.395G>A	p.R132H
c.503T>G	p.L168R				c.34G>A	p.G12S					c.395G>A	p.R132H
c.503T>G	p.L168R				c.35G>A	p.G12D					c.395G>A	p.R132H
c.451G>A	p.G151R				c.34G>C	p.G12R					c.395G>A	p.R132H
c.503T>G	p.L168R				c.35G>A	p.G12D					c.394C>T	p.R132C
c.503T>G	p.L168R				c.35G>A	p.G12D					c.395G>A	p.R132H
c.451G>A	p.G151R				c.34G>T	p.G12C					c.395G>A	p.R132H
c.503T>G	p.L168R				c.34G>A	p.G12S					c.395G>A	p.R132H
c.503T>G	p.L168R				c.35G>T	p.G12V					c.395G>A	p.R132H
c.451G>A	p.G151R				c.35G>A	p.G12D					c.394C>G	p.R132G
c.451G>A	p.G151R				c.34G>A	p.G12S					c.395G>A	p.R132H
c.451G>C	p.G151R				c.35G>T	p.G12V					c.395G>A	p.R132H
c.451G>A	p.G151R				c.34G>A	p.G12S					c.394C>A	p.R132S
c.503T>G	p.L168R				c.35G>A	p.G12D					c.395G>A	p.R132H
c.451G>A	p.G151R				c.35G>A	p.G12D					c.395G>A	p.R132H
c.451G>A	p.G151R				c.35G>A	p.G12D					c.395G>A	p.R132H
c.451G>A	p.G151R				c.35G>A	p.G12D					c.395G>A	p.R132H
c.451G>A	p.G151R				c.35G>A	p.G12D					c.394C>T	p.R132C
c.503T>G	p.L168R				c.35G>A	p.G12D					c.395G>A	p.R132H
c.503T>G	p.L168R				c.35G>A	p.G12D					c.395G>A	p.R132H
c.503T>G	p.L168R				c.35G>T	p.G12V					c.395G>A	p.R132H
c.451G>A	p.G151R				c.35G>A	p.G12D					c.394C>T	p.R132C
c.503T>G	p.L168R				c.34G>T	p.G12C					c.395G>A	p.R132H
c.503T>G	p.L168R				c.35G>A	p.G12D					c.395G>A	p.R132H
c.503T>G	p.L168R				c.35G>A	p.G12D					c.395G>A	p.R132H
c.503T>G	p.L168R				c.38G>A	p.G13D					c.395G>A	p.R132H
c.451G>C	p.G151R				c.35G>T	p.G12V					c.395G>A	p.R132H
c.503T>G	p.L168R				c.35G>T	p.G12V					c.395G>A	p.R132H
c.503T>G	p.L168R				c.34G>T	p.G12C					c.395G>A	p.R132H
c.503T>G	p.L168R				c.35G>A	p.G12D					c.395G>A	p.R132H
c.451G>C	p.G151R				c.35G>A	p.G12D					c.395G>A	p.R132H
c.503T>G	p.L168R				c.35G>A	p.G12D					c.395G>A	p.R132H
c.503T>G	p.L168R				c.35G>T	p.G12V					c.395G>A	p.R132H
c.503T>G	p.L168R				c.35G>A	p.G12D					c.395G>A	p.R132H
c.503T>G	p.L168R				c.38G>A	p.G13D					c.395G>A	p.R132H
c.503T>G	p.L168R				c.35G>T	p.G12V					c.395G>A	p.R132H
c.451G>A	p.G151R				c.34G>A	p.G12S					c.395G>A	p.R132H
c.503T>G	p.L168R				c.35G>A	p.G12D					c.395G>A	p.R132H
c.503T>G	p.L168R				c.34G>C	p.G12R					c.395G>A	p.R132H
c.503T>G	p.L168R				c.34G>C	p.G12R					c.395G>A	p.R132H
c.451G>A	p.G151R				c.35G>T	p.G12V					c.395G>A	p.R132H
c.451G>C	p.G151R				c.38G>A	p.G13D					c.395G>A	p.R132H
c.503T>G	p.L168R				c.35G>A	p.G12D					c.395G>A	p.R132H
c.451G>A	p.G151R				c.34G>T	p.G12C					c.395G>A	p.R132H
c.472A>G	p.T158A				c.35G>A	p.G12D					c.395G>A	p.R132H
c.503T>G	p.L168R				c.183A>G	p.Q61=					c.395G>A	p.R132H
c.503T>G	p.L168R				c.35G>A	p.G12D					c.395G>A	p.R132H
c.503T>G	p.L168R				c.35G>A	p.G12D					c.394C>T	p.R132C
c.451G>A	p.G151R				c.35G>A	p.G12D					c.395G>A	p.R132H
c.451G>A	p.G151R				c.35G>A	p.G12D					c.395G>A	p.R132H
c.503T>G	p.L168R				c.35G>A	p.G12D					c.395G>A	p.R132H
c.503T>G	p.L168R				c.35G>A	p.G12D					c.395G>A	p.R132H
c.503T>G	p.L168R				c.35G>A	p.G12D					c.395G>A	p.R132H
c.451G>C	p.G151R				c.35G>T	p.G12V					c.395G>A	p.R132H
c.451G>A	p.G151R				c.35G>T	p.G12V					c.395G>A	p.R132H
c.503T>G	p.L168R				c.35G>A	p.G12D					c.395G>A	p.R132H
c.451G>A	p.G151R				c.35G>A	p.G12D					c.395G>A	p.R132H
c.503T>G	p.L168R				c.35G>A	p.G12D					c.395G>A	p.R132H
c.503T>G	p.L168R				c.183A>T	p.Q61H					c.394C>A	p.R132S
c.451G>A	p.G151R				c.34G>A	p.G12S					c.395G>A	p.R132H
c.503T>G	p.L168R				c.34G>T	p.G12C					c.395G>A	p.R132H
c.503T>G	p.L168R				c.35G>A	p.G12D					c.395G>A	p.R132H
c.451G>A	p.G151R				c.35G>A	p.G12D					c.395G>A	p.R132H
c.451G>A	p.G151R				c.35G>A	p.G12D					c.395G>A	p.R132H
c.451G>C	p.G151R				c.35G>A	p.G12D					c.395G>A	p.R132H
c.451G>A	p.G151R				c.35G>A	p.G12D					c.395G>A	p.R132H
c.451G>A	p.G151R				c.35G>A	p.G12D					c.395G>A	p.R132H
c.503T>G	p.L168R				c.35G>A	p.G12D					c.395G>A	p.R132H
c.503T>G	p.L168R				c.35G>A	p.G12D					c.395G>A	p.R132H
c.503T>G	p.L168R				c.35G>A	p.G12D					c.395G>A	p.R132H
c.451G>A	p.G151R				c.35G>T	p.G12V					c.394C>A	p.R132S
c.503T>G	p.L168R				c.35G>C	p.G12A					c.395G>A	p.R132H
c.451G>A	p.G151R				c.35G>A	p.G12D					c.395G>A	p.R132H
c.503T>G	p.L168R				c.35G>A	p.G12D					c.395G>A	p.R132H
c.451G>A	p.G151R				c.35G>A	p.G12D					c.395G>A	p.R132H
c.503T>G	p.L168R				c.34G>T	p.G12C					c.394C>G	p.R132G
c.451G>A	p.G151R				c.35G>A	p.G12D					c.395G>A	p.R132H
c.503T>G	p.L168R				c.34G>T	p.G12C					c.395G>A	p.R132H
c.503T>G	p.L168R				c.35G>A	p.G12D					c.395G>A	p.R132H
c.503T>G	p.L168R				c.38G>A	p.G13D					c.395G>A	p.R132H
c.503T>G	p.L168R				c.35G>A	p.G12D					c.395G>A	p.R132H
c.439G>C	p.E147Q				c.35G>A	p.G12D					c.395G>A	p.R132H
c.503T>G	p.L168R				c.35G>C	p.G12A					c.395G>A	p.R132H
c.451G>A	p.G151R				c.34G>C	p.G12R					c.395G>A	p.R132H
c.472A>G	p.T158A				c.35G>T	p.G12V					c.395G>A	p.R132H
c.503T>G	p.L168R				c.35G>A	p.G12D					c.395G>A	p.R132H
c.503T>G	p.L168R				c.35G>T	p.G12V					c.395G>A	p.R132H
c.503T>G	p.L168R				c.38G>A	p.G13D					c.395G>A	p.R132H
c.451G>A	p.G151R				c.35G>A	p.G12D					c.394C>A	p.R132S
c.503T>G	p.L168R				c.35G>A	p.G12D					c.395G>A	p.R132H
c.451G>A	p.G151R				c.35G>A	p.G12D					c.395G>A	p.R132H
c.451G>C	p.G151R				c.183A>C	p.Q61H					c.940C>T	p.R314C
c.503T>G	p.L168R				c.35G>A	p.G12D					c.395G>A	p.R132H
c.503T>G	p.L168R				c.176C>G	p.A59G					c.395G>A	p.R132H
c.503T>G	p.L168R				c.437C>T	p.A146V					c.395G>A	p.R132H
c.503T>G	p.L168R				c.35G>A	p.G12D					c.395G>A	p.R132H
c.503T>G	p.L168R				c.34G>A	p.G12S					c.394C>T	p.R132C
c.451G>A	p.G151R				c.35G>T	p.G12V					c.395G>A	p.R132H
c.503T>G	p.L168R				c.35G>A	p.G12D					c.395G>A	p.R132H
c.451G>A	p.G151R				c.35G>C	p.G12A					c.395G>A	p.R132H
c.503T>G	p.L168R				c.35G>A	p.G12D					c.395G>A	p.R132H
c.451G>A	p.G151R				c.35G>A	p.G12D					c.395G>A	p.R132H
c.503T>G	p.L168R				c.35G>T	p.G12V					c.395G>A	p.R132H
c.503T>G	p.L168R				c.35G>A	p.G12D					c.395G>A	p.R132H
c.503T>G	p.L168R				c.34G>A	p.G12S					c.395G>A	p.R132H
c.503T>G	p.L168R				c.34G>T	p.G12C					c.395G>A	p.R132H
c.503T>G	p.L168R				c.35G>A	p.G12D					c.395G>A	p.R132H
c.503T>G	p.L168R				c.38G>A	p.G13D					c.395G>A	p.R132H
c.503T>G	p.L168R				c.38G>A	p.G13D					c.395G>A	p.R132H
c.503T>G	p.L168R				c.35G>A	p.G12D					c.395G>A	p.R132H
c.451G>A	p.G151R				c.183A>C	p.Q61H					c.395G>A	p.R132H
c.451G>A	p.G151R				c.34G>A	p.G12S					c.395G>A	p.R132H
c.343C>T	p.R115W				c.35G>T	p.G12V					c.394C>G	p.R132G
c.503T>G	p.L168R				c.34G>T	p.G12C					c.394C>G	p.R132G
c.451G>A	p.G151R				c.35G>A	p.G12D					c.395G>A	p.R132H
c.451G>C	p.G151R				c.35G>A	p.G12D					c.395G>A	p.R132H
c.451G>A	p.G151R				c.35G>A	p.G12D					c.395G>A	p.R132H
c.451G>A	p.G151R				c.35G>A	p.G12D					c.395G>A	p.R132H
c.503T>G	p.L168R				c.35G>A	p.G12D					c.395G>A	p.R132H
c.451G>A	p.G151R				c.34G>A	p.G12S					c.395G>A	p.R132H
c.451G>A	p.G151R				c.35G>T	p.G12V					c.395G>A	p.R132H
c.503T>G	p.L168R				c.35G>A	p.G12D					c.395G>A	p.R132H
c.503T>G	p.L168R				c.35G>A	p.G12D					c.395G>A	p.R132H
c.503T>G	p.L168R				c.35G>T	p.G12V					c.395G>A	p.R132H
c.503T>G	p.L168R				c.34G>T	p.G12C					c.395G>A	p.R132H
c.451G>C	p.G151R				c.35G>A	p.G12D					c.395G>A	p.R132H
c.451G>A	p.G151R				c.183A>C	p.Q61H					c.395G>T	p.R132L
c.451G>A	p.G151R				c.38G>A	p.G13D					c.395G>A	p.R132H
c.503T>G	p.L168R				c.35G>C	p.G12A					c.395G>A	p.R132H
c.503T>G	p.L168R				c.35G>T	p.G12V					c.395G>A	p.R132H
c.503T>G	p.L168R				c.35G>A	p.G12D					c.395G>A	p.R132H
c.503T>G	p.L168R				c.35G>A	p.G12D					c.395G>A	p.R132H
c.503T>G	p.L168R				c.34G>T	p.G12C					c.395G>A	p.R132H
c.451G>A	p.G151R				c.34G>A	p.G12S					c.395G>A	p.R132H
c.503T>G	p.L168R				c.35G>T	p.G12V					c.395G>A	p.R132H
c.451G>A	p.G151R				c.38G>A	p.G13D					c.395G>A	p.R132H
c.503T>G	p.L168R				c.35G>A	p.G12D					c.395G>A	p.R132H
c.503T>G	p.L168R				c.35G>A	p.G12D					c.395G>A	p.R132H
c.503T>G	p.L168R				c.35G>T	p.G12V					c.395G>A	p.R132H
c.503T>G	p.L168R				c.34G>A	p.G12S					c.395G>A	p.R132H
c.451G>C	p.G151R				c.38G>A	p.G13D					c.395G>A	p.R132H
c.503T>G	p.L168R				c.35G>A	p.G12D					c.394C>T	p.R132C
c.451G>A	p.G151R				c.35G>A	p.G12D					c.395G>A	p.R132H
c.451G>A	p.G151R				c.38G>A	p.G13D					c.395G>A	p.R132H
c.451G>A	p.G151R				c.34G>T	p.G12C					c.395G>A	p.R132H
c.451G>A	p.G151R				c.34G>T	p.G12C					c.394C>A	p.R132S
c.503T>G	p.L168R				c.35G>A	p.G12D					c.395G>A	p.R132H
c.451G>C	p.G151R				c.99T>G	p.D33E					c.395G>A	p.R132H
c.451G>A	p.G151R				c.35G>A	p.G12D					c.395G>A	p.R132H
c.503T>G	p.L168R				c.35G>A	p.G12D					c.395G>A	p.R132H
c.503T>G	p.L168R				c.35G>A	p.G12D					c.395G>A	p.R132H
c.451G>A	p.G151R				c.35G>T	p.G12V					c.395G>A	p.R132H
c.503T>G	p.L168R				c.35G>A	p.G12D					c.395G>A	p.R132H
c.503T>G	p.L168R				c.35G>A	p.G12D					c.395G>A	p.R132H
c.451G>A	p.G151R				c.35G>A	p.G12D					c.395G>A	p.R132H
c.503T>G	p.L168R				c.34G>C	p.G12R					c.395G>A	p.R132H
c.451G>A	p.G151R				c.35G>A	p.G12D					c.395G>A	p.R132H
c.503T>G	p.L168R				c.34G>A	p.G12S					c.395G>A	p.R132H
c.503T>G	p.L168R				c.35G>T	p.G12V					c.394C>A	p.R132S
c.451G>A	p.G151R				c.35G>T	p.G12V					c.395G>A	p.R132H
c.451G>C	p.G151R				c.183A>C	p.Q61H					c.395G>A	p.R132H
c.451G>C	p.G151R				c.35G>A	p.G12D					c.395G>A	p.R132H
c.503T>G	p.L168R				c.38G>A	p.G13D					c.395G>A	p.R132H
c.503T>G	p.L168R				c.35G>T	p.G12V					c.395G>A	p.R132H
c.451G>A	p.G151R				c.35G>A	p.G12D					c.395G>A	p.R132H
c.503T>G	p.L168R				c.35G>A	p.G12D					c.395G>A	p.R132H
c.451G>A	p.G151R				c.35G>T	p.G12V					c.395G>A	p.R132H
c.451G>A	p.G151R				c.35G>A	p.G12D					c.395G>A	p.R132H
c.451G>A	p.G151R				c.35G>C	p.G12A					c.395G>A	p.R132H
c.376T>C	p.W126R				c.35G>A	p.G12D					c.395G>A	p.R132H
c.451G>A	p.G151R				c.35G>A	p.G12D					c.395G>A	p.R132H
c.451G>A	p.G151R				c.35G>A	p.G12D					c.395G>A	p.R132H
c.451G>A	p.G151R				c.35G>A	p.G12D					c.395G>A	p.R132H
c.451G>A	p.G151R				c.64C>A	p.Q22K					c.394C>G	p.R132G
c.451G>A	p.G151R				c.35G>T	p.G12V					c.395G>A	p.R132H
c.503T>G	p.L168R				c.34G>A	p.G12S					c.395G>A	p.R132H
c.503T>G	p.L168R				c.35G>T	p.G12V					c.395G>A	p.R132H
c.451G>C	p.G151R				c.35G>A	p.G12D					c.395G>A	p.R132H
c.503T>G	p.L168R				c.38G>A	p.G13D					c.395G>A	p.R132H
c.451G>A	p.G151R				c.35G>T	p.G12V					c.395G>A	p.R132H
c.451G>A	p.G151R				c.35G>T	p.G12V					c.395G>A	p.R132H
c.472A>G	p.T158A				c.35G>A	p.G12D					c.394C>T	p.R132C
c.503T>G	p.L168R				c.35G>A	p.G12D					c.395G>A	p.R132H
c.451G>A	p.G151R				c.35G>A	p.G12D					c.394C>T	p.R132C
c.451G>A	p.G151R				c.35G>A	p.G12D					c.395G>A	p.R132H
c.503T>G	p.L168R				c.34G>C	p.G12R					c.395G>A	p.R132H
c.503T>G	p.L168R				c.34G>A	p.G12S					c.394C>T	p.R132C
c.503T>G	p.L168R				c.38G>A	p.G13D					c.395G>A	p.R132H
c.451G>A	p.G151R				c.35G>T	p.G12V					c.395G>A	p.R132H
					c.35G>T	p.G12V					c.395G>A	p.R132H
					c.35G>A	p.G12D					c.395G>A	p.R132H
					c.35G>A	p.G12D					c.395G>A	p.R132H
					c.34G>C	p.G12R					c.395G>A	p.R132H
					c.34G>A	p.G12S					c.395G>A	p.R132H
					c.35G>T	p.G12V					c.395G>A	p.R132H
					c.34G>C	p.G12R					c.395G>A	p.R132H
					c.35G>A	p.G12D					c.395G>A	p.R132H
					c.35G>C	p.G12A					c.395G>A	p.R132H
					c.34G>C	p.G12R					c.395G>A	p.R132H
					c.35G>A	p.G12D					c.395G>A	p.R132H
					c.35G>A	p.G12D					c.395G>A	p.R132H
					c.35G>A	p.G12D					c.395G>A	p.R132H
					c.34G>T	p.G12C					c.395G>A	p.R132H
					c.34G>T	p.G12C					c.395G>A	p.R132H
					c.35G>T	p.G12V					c.395G>A	p.R132H
					c.35G>A	p.G12D					c.395G>A	p.R132H
					c.35G>C	p.G12A					c.395G>A	p.R132H
					c.35G>A	p.G12D					c.395G>A	p.R132H
					c.35G>A	p.G12D					c.395G>A	p.R132H
					c.35G>T	p.G12V					c.395G>A	p.R132H
					c.34G>C	p.G12R					c.395G>A	p.R132H
					c.35G>T	p.G12V					c.395G>A	p.R132H
					c.35G>A	p.G12D					c.395G>A	p.R132H
					c.35G>A	p.G12D					c.395G>A	p.R132H
					c.34G>T	p.G12C					c.395G>A	p.R132H
					c.35G>A	p.G12D					c.395G>A	p.R132H
					c.34G>A	p.G12S					c.395G>A	p.R132H
					c.35G>T	p.G12V					c.395G>A	p.R132H
					c.34G>C	p.G12R					c.395G>A	p.R132H
					c.38G>A	p.G13D					c.395G>A	p.R132H
					c.35G>A	p.G12D					c.394C>G	p.R132G
					c.35G>A	p.G12D					c.395G>A	p.R132H
					c.35G>A	p.G12D					c.395G>A	p.R132H
					c.37G>T	p.G13C					c.395G>A	p.R132H
					c.35G>T	p.G12V					c.395G>A	p.R132H
					c.37G>A	p.G13S					c.395G>A	p.R132H
					c.35G>A	p.G12D					c.395G>A	p.R132H
					c.35G>A	p.G12D					c.395G>A	p.R132H
					c.36T>A	p.G12=					c.395G>A	p.R132H
					c.36T>A	p.G12=					c.395G>A	p.R132H
					c.35G>A	p.G12D					c.395G>A	p.R132H
					c.35G>A	p.G12D					c.395G>A	p.R132H
					c.34G>T	p.G12C					c.395G>A	p.R132H
					c.35G>A	p.G12D					c.395G>A	p.R132H
					c.35G>A	p.G12D					c.395G>A	p.R132H
					c.35G>T	p.G12V					c.395G>A	p.R132H
					c.35G>A	p.G12D					c.395G>A	p.R132H
					c.35G>A	p.G12D					c.395G>T	p.R132L
					c.35G>A	p.G12D					c.395G>A	p.R132H
					c.35G>T	p.G12V					c.395G>A	p.R132H
					c.35G>T	p.G12V					c.395G>A	p.R132H
					c.34G>T	p.G12C					c.395G>A	p.R132H
					c.35G>T	p.G12V					c.356G>A	p.R119Q
					c.34G>A	p.G12S					c.395G>A	p.R132H
					c.35G>A	p.G12D					c.395G>A	p.R132H
					c.35G>A	p.G12D					c.395G>A	p.R132H
					c.35G>A	p.G12D					c.395G>A	p.R132H
					c.35G>A	p.G12D					c.395G>A	p.R132H
					c.35G>A	p.G12D					c.395G>A	p.R132H
					c.183A>C	p.Q61H					c.395G>A	p.R132H
					c.35G>A	p.G12D					c.395G>A	p.R132H
					c.35G>A	p.G12D					c.395G>A	p.R132H
					c.35G>T	p.G12V					c.395G>A	p.R132H
					c.183A>G	p.Q61=					c.395G>A	p.R132H
					c.35G>A	p.G12D					c.395G>A	p.R132H
					c.35G>A	p.G12D					c.395G>A	p.R132H
					c.35G>A	p.G12D					c.395G>A	p.R132H
					c.34G>T	p.G12C					c.395G>A	p.R132H
					c.35G>A	p.G12D					c.395G>A	p.R132H
					c.35G>A	p.G12D					c.394C>A	p.R132S
					c.35G>A	p.G12D					c.395G>A	p.R132H
					c.35G>A	p.G12D					c.395G>A	p.R132H
					c.35G>A	p.G12D					c.395G>A	p.R132H
					c.35G>A	p.G12D					c.395G>A	p.R132H
					c.35G>A	p.G12D					c.395G>A	p.R132H
					c.34G>A	p.G12S					c.395G>A	p.R132H
					c.35G>A	p.G12D					c.395G>A	p.R132H
					c.35G>T	p.G12V					c.395G>A	p.R132H
					c.35G>A	p.G12D					c.395G>A	p.R132H
					c.35G>T	p.G12V					c.395G>A	p.R132H
					c.35G>T	p.G12V					c.394C>G	p.R132G
					c.35G>C	p.G12A					c.395G>A	p.R132H
					c.35G>A	p.G12D					c.395G>A	p.R132H
					c.35G>A	p.G12D					c.395G>A	p.R132H
					c.35G>A	p.G12D					c.395G>A	p.R132H
					c.35G>A	p.G12D					c.395G>A	p.R132H
					c.35G>A	p.G12D					c.395G>A	p.R132H
					c.35G>A	p.G12D					c.395G>A	p.R132H
					c.37G>T	p.G13C					c.395G>A	p.R132H
					c.35G>A	p.G12D					c.395G>A	p.R132H
					c.35G>A	p.G12D					c.394C>G	p.R132G
					c.35G>T	p.G12V					c.395G>A	p.R132H
					c.36T>A	p.G12=					c.395G>A	p.R132H
					c.34G>A	p.G12S					c.395G>A	p.R132H
					c.35G>A	p.G12D					c.395G>A	p.R132H
					c.34G>T	p.G12C					c.395G>A	p.R132H
					c.34G>A	p.G12S					c.395G>A	p.R132H
					c.35G>T	p.G12V					c.395G>A	p.R132H
					c.35G>C	p.G12A					c.395G>A	p.R132H
					c.35G>A	p.G12D					c.395G>A	p.R132H
					c.35G>T	p.G12V					c.395G>A	p.R132H
					c.35G>A	p.G12D					c.395G>A	p.R132H
					c.35G>T	p.G12V					c.395G>A	p.R132H
					c.35G>C	p.G12A					c.395G>A	p.R132H
					c.34G>T	p.G12C					c.395G>A	p.R132H
					c.35G>T	p.G12V					c.395G>A	p.R132H
					c.35G>A	p.G12D					c.395G>A	p.R132H
					c.35G>A	p.G12D					c.395G>A	p.R132H
					c.35G>A	p.G12D					c.395G>A	p.R132H
					c.183A>C	p.Q61H					c.395G>A	p.R132H
					c.34G>T	p.G12C					c.395G>A	p.R132H
					c.35G>A	p.G12D					c.395G>A	p.R132H
					c.34G>T	p.G12C					c.395G>A	p.R132H
					c.183A>C	p.Q61H					c.395G>A	p.R132H
					c.35G>A	p.G12D					c.395G>A	p.R132H
					c.35G>A	p.G12D					c.395G>A	p.R132H
					c.35G>A	p.G12D					c.395G>A	p.R132H
					c.183A>C	p.Q61H					c.395G>A	p.R132H
					c.34G>T	p.G12C					c.395G>A	p.R132H
					c.35G>A	p.G12D					c.395G>A	p.R132H
					c.35G>A	p.G12D					c.395G>A	p.R132H
					c.35G>T	p.G12V					c.395G>A	p.R132H
					c.34G>A	p.G12S					c.395G>A	p.R132H
					c.34G>C	p.G12R					c.395G>A	p.R132H
					c.34G>T	p.G12C					c.395G>A	p.R132H
					c.35G>T	p.G12V					c.395G>A	p.R132H
					c.35G>T	p.G12V					c.395G>A	p.R132H
					c.35G>A	p.G12D					c.395G>A	p.R132H
					c.35G>T	p.G12V					c.395G>A	p.R132H
					c.35G>T	p.G12V					c.395G>A	p.R132H
					c.35G>A	p.G12D					c.395G>A	p.R132H
					c.35G>A	p.G12D					c.395G>A	p.R132H
					c.35G>A	p.G12D					c.395G>A	p.R132H
					c.35G>A	p.G12D					c.395G>A	p.R132H
					c.38G>A	p.G13D					c.395G>A	p.R132H
					c.35G>A	p.G12D					c.395G>A	p.R132H
					c.38G>A	p.G13D					c.395G>A	p.R132H
					c.35G>A	p.G12D					c.395G>A	p.R132H
					c.35G>A	p.G12D					c.395G>A	p.R132H
					c.35G>T	p.G12V					c.395G>A	p.R132H
					c.35G>A	p.G12D					c.395G>A	p.R132H
					c.35G>T	p.G12V					c.395G>A	p.R132H
					c.35G>A	p.G12D					c.395G>A	p.R132H
					c.35G>T	p.G12V					c.395G>A	p.R132H
					c.35G>A	p.G12D					c.395G>A	p.R132H
					c.35G>A	p.G12D					c.395G>A	p.R132H
					c.35G>T	p.G12V					c.395G>A	p.R132H
					c.35G>A	p.G12D					c.394C>T	p.R132C
					c.34G>C	p.G12R					c.395G>A	p.R132H
					c.37G>T	p.G13C					c.395G>A	p.R132H
					c.34G>T	p.G12C					c.395G>A	p.R132H
					c.35G>A	p.G12D					c.395G>T	p.R132L
					c.35G>A	p.G12D					c.395G>A	p.R132H
					c.35G>A	p.G12D					c.395G>A	p.R132H
					c.38G>A	p.G13D					c.395G>A	p.R132H
					c.35G>A	p.G12D					c.395G>A	p.R132H
					c.35G>A	p.G12D					c.395G>A	p.R132H
					c.34G>T	p.G12C					c.395G>A	p.R132H
					c.34G>T	p.G12C					c.395G>A	p.R132H
					c.38G>A	p.G13D					c.395G>A	p.R132H
					c.35G>A	p.G12D					c.395G>A	p.R132H
					c.35G>A	p.G12D					c.395G>A	p.R132H
					c.35G>A	p.G12D					c.395G>A	p.R132H
					c.35G>T	p.G12V					c.395G>A	p.R132H
					c.35G>A	p.G12D					c.395G>A	p.R132H
					c.38G>A	p.G13D					c.395G>A	p.R132H
					c.34G>A	p.G12S					c.395G>A	p.R132H
					c.34G>A	p.G12S					c.395G>A	p.R132H
					c.35G>A	p.G12D					c.395G>A	p.R132H
					c.35G>T	p.G12V					c.395G>A	p.R132H
					c.35G>C	p.G12A					c.394C>T	p.R132C
					c.34G>T	p.G12C					c.394C>G	p.R132G
					c.35G>A	p.G12D					c.395G>A	p.R132H
					c.35G>A	p.G12D					c.395G>A	p.R132H
					c.35G>A	p.G12D					c.395G>A	p.R132H
					c.38G>A	p.G13D					c.395G>A	p.R132H
					c.35G>A	p.G12D					c.395G>A	p.R132H
					c.34G>C	p.G12R					c.395G>A	p.R132H
					c.38G>A	p.G13D					c.395G>A	p.R132H
					c.437C>T	p.A146V					c.395G>A	p.R132H
					c.34G>T	p.G12C					c.395G>A	p.R132H
					c.35G>A	p.G12D					c.395G>A	p.R132H
					c.35G>A	p.G12D					c.395G>A	p.R132H
					c.35G>A	p.G12D					c.395G>A	p.R132H
					c.34G>A	p.G12S					c.395G>A	p.R132H
					c.35G>A	p.G12D					c.395G>A	p.R132H
					c.34G>T	p.G12C					c.395G>A	p.R132H
					c.35G>T	p.G12V					c.395G>A	p.R132H
					c.36T>A	p.G12=					c.395G>A	p.R132H
					c.38G>A	p.G13D					c.395G>A	p.R132H
					c.34G>A	p.G12S					c.395G>A	p.R132H
					c.35G>A	p.G12D					c.395G>A	p.R132H
					c.35G>A	p.G12D					c.395G>A	p.R132H
					c.35G>T	p.G12V					c.395G>A	p.R132H
					c.34G>A	p.G12S					c.395G>A	p.R132H
					c.35G>A	p.G12D					c.395G>A	p.R132H
					c.35G>A	p.G12D					c.395G>A	p.R132H
					c.35G>T	p.G12V					c.395G>A	p.R132H
					c.34G>C	p.G12R					c.395G>A	p.R132H
					c.35G>A	p.G12D					c.395G>A	p.R132H
					c.35G>A	p.G12D					c.395G>A	p.R132H
					c.35G>A	p.G12D					c.395G>A	p.R132H
					c.35G>A	p.G12D					c.395G>A	p.R132H
					c.35G>A	p.G12D					c.395G>A	p.R132H
					c.35G>A	p.G12D					c.395G>A	p.R132H
					c.34G>A	p.G12S					c.395G>A	p.R132H
					c.35G>T	p.G12V					c.395G>A	p.R132H
					c.34G>T	p.G12C					c.395G>A	p.R132H
					c.183A>C	p.Q61H					c.395G>A	p.R132H
					c.35G>A	p.G12D					c.395G>A	p.R132H
					c.34G>T	p.G12C					c.395G>A	p.R132H
					c.37G>A	p.G13S					c.395G>A	p.R132H
					c.35G>A	p.G12D					c.395G>A	p.R132H
					c.37G>T	p.G13C					c.395G>A	p.R132H
					c.35G>A	p.G12D					c.395G>A	p.R132H
					c.38G>A	p.G13D					c.395G>A	p.R132H
					c.34G>A	p.G12S					c.395G>A	p.R132H
					c.35G>A	p.G12D					c.395G>A	p.R132H
					c.35G>A	p.G12D					c.395G>A	p.R132H
					c.35G>A	p.G12D					c.395G>A	p.R132H
					c.35G>A	p.G12D					c.395G>A	p.R132H
					c.35G>A	p.G12D					c.395G>A	p.R132H
					c.38G>A	p.G13D					c.395G>A	p.R132H
					c.35G>A	p.G12D					c.395G>A	p.R132H
					c.183A>C	p.Q61H					c.394C>A	p.R132S
					c.35G>A	p.G12D					c.395G>A	p.R132H
					c.35G>A	p.G12D					c.395G>A	p.R132H
					c.35G>A	p.G12D					c.395G>A	p.R132H
					c.35G>A	p.G12D					c.395G>A	p.R132H
					c.34G>T	p.G12C					c.395G>A	p.R132H
					c.35G>A	p.G12D					c.395G>A	p.R132H
					c.35G>A	p.G12D					c.395G>A	p.R132H
					c.35G>A	p.G12D					c.395G>A	p.R132H
					c.35G>A	p.G12D					c.395G>A	p.R132H
					c.182A>G	p.Q61R					c.395G>A	p.R132H
					c.35G>A	p.G12D					c.395G>A	p.R132H
					c.37G>C	p.G13R					c.395G>A	p.R132H
					c.35G>T	p.G12V					c.395G>A	p.R132H
					c.34G>A	p.G12S					c.395G>A	p.R132H
					c.34G>T	p.G12C					c.395G>A	p.R132H
					c.35G>C	p.G12A					c.395G>A	p.R132H
					c.35G>A	p.G12D					c.395G>A	p.R132H
					c.35G>T	p.G12V					c.395G>A	p.R132H
					c.35G>T	p.G12V					c.395G>A	p.R132H
					c.35G>C	p.G12A					c.395G>A	p.R132H
					c.35G>A	p.G12D					c.395G>A	p.R132H
					c.35G>A	p.G12D					c.395G>A	p.R132H
					c.35G>A	p.G12D					c.395G>A	p.R132H
					c.182A>T	p.Q61L					c.395G>A	p.R132H
					c.183A>C	p.Q61H					c.395G>A	p.R132H
					c.35G>A	p.G12D					c.395G>A	p.R132H
					c.35G>T	p.G12V					c.395G>A	p.R132H
					c.35G>A	p.G12D					c.395G>A	p.R132H
					c.34G>T	p.G12C					c.395G>A	p.R132H
					c.35G>C	p.G12A					c.395G>A	p.R132H
					c.35G>A	p.G12D					c.395G>A	p.R132H
					c.34G>C	p.G12R					c.395G>A	p.R132H
					c.35G>T	p.G12V					c.395G>A	p.R132H
					c.35G>T	p.G12V					c.395G>A	p.R132H
					c.38G>A	p.G13D					c.395G>A	p.R132H
					c.35G>A	p.G12D					c.395G>A	p.R132H
					c.35G>C	p.G12A					c.395G>A	p.R132H
					c.35G>A	p.G12D					c.395G>A	p.R132H
					c.34G>T	p.G12C					c.395G>A	p.R132H
					c.35G>A	p.G12D					c.395G>A	p.R132H
					c.35G>T	p.G12V					c.395G>A	p.R132H
					c.34G>T	p.G12C					c.394C>G	p.R132G
					c.35G>A	p.G12D					c.395G>A	p.R132H
					c.38G>A	p.G13D					c.395G>A	p.R132H
					c.35G>A	p.G12D					c.395G>A	p.R132H
					c.35G>A	p.G12D					c.394C>T	p.R132C
					c.34G>T	p.G12C					c.395G>A	p.R132H
					c.34G>A	p.G12S					c.395G>A	p.R132H
					c.35G>A	p.G12D					c.395G>A	p.R132H
					c.35G>T	p.G12V					c.395G>A	p.R132H
					c.34G>T	p.G12C					c.395G>A	p.R132H
					c.35G>T	p.G12V					c.395G>A	p.R132H
					c.34G>T	p.G12C					c.395G>A	p.R132H
					c.34G>T	p.G12C					c.395G>A	p.R132H
					c.35G>T	p.G12V					c.395G>A	p.R132H
					c.37G>A	p.G13S					c.395G>A	p.R132H
					c.35G>A	p.G12D					c.368G>A	p.G123E
					c.436G>A	p.A146T					c.394C>A	p.R132S
					c.101C>T	p.P34L					c.395G>A	p.R132H
					c.35G>A	p.G12D					c.395G>A	p.R132H
					c.35G>A	p.G12D					c.395G>A	p.R132H
					c.35G>T	p.G12V					c.394C>A	p.R132S
					c.34G>A	p.G12S					c.395G>A	p.R132H
					c.35G>C	p.G12A					c.395G>A	p.R132H
					c.34G>T	p.G12C					c.395G>A	p.R132H
					c.35G>A	p.G12D					c.395G>A	p.R132H
					c.35G>C	p.G12A					c.394C>G	p.R132G
					c.35G>A	p.G12D					c.395G>A	p.R132H
					c.35G>A	p.G12D					c.395G>A	p.R132H
					c.35G>T	p.G12V					c.395G>A	p.R132H
					c.35G>T	p.G12V					c.395G>A	p.R132H
					c.35G>A	p.G12D					c.395G>A	p.R132H
					c.35G>A	p.G12D					c.395G>A	p.R132H
					c.34G>A	p.G12S					c.394C>G	p.R132G
					c.34G>T	p.G12C					c.394C>G	p.R132G
					c.35G>T	p.G12V					c.395G>A	p.R132H
					c.35G>A	p.G12D					c.395G>A	p.R132H
					c.35G>T	p.G12V					c.395G>A	p.R132H
					c.35G>A	p.G12D					c.395G>A	p.R132H
					c.34G>T	p.G12C					c.395G>A	p.R132H
					c.35G>A	p.G12D					c.395G>A	p.R132H
					c.35G>A	p.G12D					c.395G>A	p.R132H
					c.38G>A	p.G13D					c.395G>A	p.R132H
					c.35G>T	p.G12V					c.395G>A	p.R132H
					c.35G>T	p.G12V					c.395G>A	p.R132H
					c.34G>T	p.G12C					c.395G>A	p.R132H
					c.35G>A	p.G12D					c.395G>A	p.R132H
					c.35G>A	p.G12D					c.395G>A	p.R132H
					c.35G>A	p.G12D					c.395G>A	p.R132H
					c.35G>T	p.G12V					c.395G>A	p.R132H
					c.35G>A	p.G12D					c.395G>A	p.R132H
					c.38G>A	p.G13D					c.395G>A	p.R132H
					c.35G>T	p.G12V					c.395G>A	p.R132H
					c.34G>A	p.G12S					c.395G>A	p.R132H
					c.35G>A	p.G12D					c.395G>A	p.R132H
					c.34G>C	p.G12R					c.395G>A	p.R132H
					c.34G>C	p.G12R					c.395G>A	p.R132H
					c.35G>T	p.G12V					c.395G>A	p.R132H
					c.38G>A	p.G13D					c.395G>A	p.R132H
					c.35G>A	p.G12D					c.395G>A	p.R132H
					c.34G>T	p.G12C					c.395G>A	p.R132H
					c.35G>A	p.G12D					c.395G>A	p.R132H
					c.183A>G	p.Q61=					c.395G>A	p.R132H
					c.35G>A	p.G12D					c.394C>T	p.R132C
					c.35G>A	p.G12D					c.395G>A	p.R132H
					c.35G>A	p.G12D					c.395G>A	p.R132H
					c.35G>A	p.G12D					c.395G>A	p.R132H
					c.35G>A	p.G12D					c.395G>A	p.R132H
					c.35G>A	p.G12D					c.395G>A	p.R132H
					c.35G>A	p.G12D					c.395G>A	p.R132H
					c.35G>T	p.G12V					c.395G>A	p.R132H
					c.35G>A	p.G12D					c.395G>A	p.R132H
											c.395G>A	p.R132H
											c.394C>T	p.R132C
											c.394C>G	p.R132G
											c.395G>A	p.R132H
											c.395G>A	p.R132H
											c.395G>A	p.R132H
											c.395G>A	p.R132H
											c.395G>A	p.R132H
											c.395G>A	p.R132H
											c.395G>A	p.R132H
											c.395G>A	p.R132H
											c.395G>A	p.R132H
											c.395G>A	p.R132H
											c.395G>A	p.R132H
											c.395G>A	p.R132H
											c.395G>A	p.R132H
											c.395G>A	p.R132H
											c.394C>A	p.R132S
											c.395G>A	p.R132H
											c.395G>A	p.R132H
											c.395G>A	p.R132H
											c.395G>A	p.R132H
											c.395G>A	p.R132H
											c.395G>A	p.R132H
											c.395G>A	p.R132H
											c.395G>A	p.R132H
											c.395G>A	p.R132H
											c.395G>A	p.R132H
											c.395G>A	p.R132H
											c.395G>A	p.R132H
											c.395G>A	p.R132H
											c.395G>A	p.R132H
											c.395G>A	p.R132H
											c.394C>T	p.R132C
											c.394C>T	p.R132C
											c.395G>A	p.R132H
											c.395G>A	p.R132H
											c.395G>A	p.R132H
											c.395G>A	p.R132H
											c.395G>A	p.R132H
											c.395G>A	p.R132H
											c.368G>A	p.G123E
											c.395G>A	p.R132H
											c.395G>A	p.R132H
											c.395G>A	p.R132H
											c.395G>A	p.R132H
											c.395G>A	p.R132H
											c.395G>A	p.R132H
											c.395G>A	p.R132H
											c.395G>A	p.R132H
											c.394C>T	p.R132C
											c.395G>A	p.R132H
											c.395G>A	p.R132H
											c.356G>A	p.R119Q
											c.395G>A	p.R132H
											c.395G>A	p.R132H
											c.395G>A	p.R132H
											c.394C>T	p.R132C
											c.395G>A	p.R132H
											c.395G>A	p.R132H
											c.395G>A	p.R132H
											c.395G>A	p.R132H
											c.394C>T	p.R132C
											c.395G>A	p.R132H
											c.395G>A	p.R132H
											c.395G>A	p.R132H
											c.395G>A	p.R132H
											c.395G>A	p.R132H
											c.395G>A	p.R132H
											c.395G>A	p.R132H
											c.395G>A	p.R132H
											c.395G>A	p.R132H
											c.395G>A	p.R132H
											c.395G>A	p.R132H
											c.395G>A	p.R132H
											c.394C>G	p.R132G
											c.395G>A	p.R132H
											c.395G>A	p.R132H
											c.395G>A	p.R132H
											c.395G>A	p.R132H
											c.395G>A	p.R132H
											c.395G>A	p.R132H
											c.394C>A	p.R132S
											c.395G>A	p.R132H
											c.395G>A	p.R132H
											c.395G>A	p.R132H
											c.394C>T	p.R132C
											c.395G>A	p.R132H
											c.395G>A	p.R132H
											c.395G>A	p.R132H
											c.395G>A	p.R132H
											c.395G>A	p.R132H
											c.395G>A	p.R132H
											c.395G>A	p.R132H
											c.395G>A	p.R132H
											c.395G>A	p.R132H
											c.395G>A	p.R132H
											c.395G>A	p.R132H
											c.395G>A	p.R132H
											c.395G>A	p.R132H
											c.395G>A	p.R132H
											c.395G>A	p.R132H
											c.395G>A	p.R132H
											c.395G>A	p.R132H
											c.395G>A	p.R132H
											c.395G>T	p.R132L
											c.395G>A	p.R132H
											c.395G>A	p.R132H
											c.395G>A	p.R132H
											c.395G>A	p.R132H
											c.395G>A	p.R132H
											c.395G>A	p.R132H
											c.395G>A	p.R132H
											c.395G>A	p.R132H
											c.395G>A	p.R132H
											c.395G>A	p.R132H
											c.395G>A	p.R132H
											c.395G>A	p.R132H
											c.395G>A	p.R132H
											c.395G>A	p.R132H
											c.395G>A	p.R132H
											c.395G>A	p.R132H
											c.395G>A	p.R132H
											c.395G>A	p.R132H
											c.395G>A	p.R132H
											c.395G>A	p.R132H
											c.395G>A	p.R132H
											c.395G>A	p.R132H
											c.394C>G	p.R132G
											c.395G>A	p.R132H
											c.395G>A	p.R132H
											c.395G>A	p.R132H
											c.395G>A	p.R132H
											c.395G>A	p.R132H
											c.395G>A	p.R132H
											c.395G>A	p.R132H
											c.395G>A	p.R132H
											c.395G>A	p.R132H
											c.394C>T	p.R132C
											c.395G>A	p.R132H
											c.395G>A	p.R132H
											c.395G>A	p.R132H
											c.395G>A	p.R132H
											c.394C>A	p.R132S
											c.395G>A	p.R132H
											c.395G>A	p.R132H
											c.395G>A	p.R132H
											c.395G>A	p.R132H
											c.395G>A	p.R132H
											c.395G>A	p.R132H
											c.395G>A	p.R132H
											c.395G>A	p.R132H
											c.395G>A	p.R132H
											c.395G>A	p.R132H
											c.395G>A	p.R132H
											c.395G>A	p.R132H
											c.394C>T	p.R132C
											c.395G>A	p.R132H
											c.395G>A	p.R132H
											c.395G>A	p.R132H
											c.395G>A	p.R132H
											c.395G>A	p.R132H
											c.395G>A	p.R132H
											c.395G>A	p.R132H
											c.395G>A	p.R132H
											c.395G>A	p.R132H
											c.395G>A	p.R132H
											c.395G>A	p.R132H
											c.395G>A	p.R132H
											c.395G>A	p.R132H
											c.395G>A	p.R132H
											c.395G>A	p.R132H
											c.395G>A	p.R132H
											c.395G>A	p.R132H
											c.395G>T	p.R132L
											c.395G>A	p.R132H
											c.395G>A	p.R132H
											c.395G>A	p.R132H
											c.395G>A	p.R132H
											c.395G>A	p.R132H
											c.395G>A	p.R132H
											c.395G>A	p.R132H
											c.395G>A	p.R132H
											c.395G>A	p.R132H
											c.395G>A	p.R132H
											c.395G>A	p.R132H
											c.395G>A	p.R132H
											c.395G>A	p.R132H
											c.395G>A	p.R132H
											c.395G>A	p.R132H
											c.395G>A	p.R132H
											c.395G>A	p.R132H
											c.395G>A	p.R132H
											c.395G>A	p.R132H
											c.395G>A	p.R132H
											c.395G>A	p.R132H
											c.395G>A	p.R132H
											c.395G>A	p.R132H
											c.395G>A	p.R132H
											c.395G>A	p.R132H
											c.395G>A	p.R132H
											c.395G>A	p.R132H
											c.395G>A	p.R132H
											c.395G>A	p.R132H
											c.395G>A	p.R132H
											c.395G>A	p.R132H
											c.395G>A	p.R132H
											c.395G>A	p.R132H
											c.395G>A	p.R132H
											c.395G>A	p.R132H
											c.395G>A	p.R132H
											c.395G>A	p.R132H
											c.395G>A	p.R132H
											c.395G>A	p.R132H
											c.395G>A	p.R132H
											c.394C>T	p.R132C
											c.395G>A	p.R132H
											c.395G>A	p.R132H
											c.395G>A	p.R132H
											c.395G>A	p.R132H
											c.395G>A	p.R132H
											c.395G>A	p.R132H
											c.395G>A	p.R132H
											c.394C>G	p.R132G
											c.395G>A	p.R132H
											c.395G>A	p.R132H
											c.395G>T	p.R132L
											c.395G>A	p.R132H
											c.395G>A	p.R132H
											c.395G>A	p.R132H
											c.395G>A	p.R132H
											c.395G>A	p.R132H
											c.395G>A	p.R132H
											c.395G>A	p.R132H
											c.395G>A	p.R132H
											c.395G>A	p.R132H
											c.395G>A	p.R132H
											c.395G>A	p.R132H
											c.395G>A	p.R132H
											c.395G>A	p.R132H
											c.395G>A	p.R132H
											c.395G>A	p.R132H
											c.395G>A	p.R132H
											c.395G>A	p.R132H
											c.395G>A	p.R132H
											c.395G>A	p.R132H
											c.395G>A	p.R132H
											c.395G>A	p.R132H
											c.395G>A	p.R132H
											c.395G>A	p.R132H
											c.395G>A	p.R132H
											c.395G>A	p.R132H
											c.395G>A	p.R132H
											c.395G>A	p.R132H
											c.395G>A	p.R132H
											c.395G>A	p.R132H
											c.395G>A	p.R132H
											c.395G>A	p.R132H
											c.395G>A	p.R132H
											c.394C>G	p.R132G
											c.395G>A	p.R132H
											c.395G>A	p.R132H
											c.395G>A	p.R132H
											c.395G>A	p.R132H
											c.395G>A	p.R132H
											c.395G>A	p.R132H
											c.395G>A	p.R132H
											c.395G>A	p.R132H
											c.395G>A	p.R132H
											c.395G>A	p.R132H
											c.395G>A	p.R132H
											c.395G>A	p.R132H
											c.395G>A	p.R132H
											c.395G>A	p.R132H
											c.395G>A	p.R132H
											c.395G>A	p.R132H
											c.394C>A	p.R132S
											c.395G>T	p.R132L
											c.395G>A	p.R132H
											c.395G>A	p.R132H
											c.395G>A	p.R132H
											c.394C>G	p.R132G
											c.395G>A	p.R132H
											c.395G>A	p.R132H
											c.395G>A	p.R132H
											c.395G>A	p.R132H
											c.395G>A	p.R132H
											c.395G>A	p.R132H
											c.395G>A	p.R132H
											c.395G>A	p.R132H
											c.395G>A	p.R132H
											c.395G>A	p.R132H
											c.395G>A	p.R132H
											c.395G>A	p.R132H
											c.395G>A	p.R132H
											c.395G>A	p.R132H
											c.395G>A	p.R132H
											c.395G>A	p.R132H
											c.395G>A	p.R132H
											c.395G>A	p.R132H
											c.395G>A	p.R132H
											c.395G>T	p.R132L
											c.395G>A	p.R132H
											c.395G>A	p.R132H
											c.395G>A	p.R132H
											c.395G>A	p.R132H
											c.395G>A	p.R132H
											c.395G>A	p.R132H
											c.395G>A	p.R132H
											c.394C>T	p.R132C
											c.395G>A	p.R132H
											c.395G>A	p.R132H
											c.395G>A	p.R132H
											c.395G>A	p.R132H
											c.395G>A	p.R132H
											c.395G>A	p.R132H
											c.395G>A	p.R132H
											c.395G>A	p.R132H
											c.395G>A	p.R132H
											c.395G>A	p.R132H
											c.395G>A	p.R132H
											c.395G>A	p.R132H
											c.395G>A	p.R132H
											c.395G>A	p.R132H
											c.395G>A	p.R132H
											c.395G>A	p.R132H
											c.395G>A	p.R132H
											c.395G>A	p.R132H
											c.395G>A	p.R132H
											c.395G>A	p.R132H
											c.394C>T	p.R132C
											c.395G>A	p.R132H
											c.395G>A	p.R132H
											c.395G>A	p.R132H
											c.395G>A	p.R132H
											c.395G>A	p.R132H
											c.395G>A	p.R132H
											c.395G>A	p.R132H
											c.395G>A	p.R132H
											c.395G>A	p.R132H
											c.395G>A	p.R132H
											c.395G>A	p.R132H
											c.395G>A	p.R132H
											c.395G>A	p.R132H
											c.395G>A	p.R132H
											c.395G>A	p.R132H
											c.395G>A	p.R132H
											c.395G>A	p.R132H
											c.395G>A	p.R132H
											c.395G>A	p.R132H
											c.394C>G	p.R132G
											c.395G>A	p.R132H
											c.395G>A	p.R132H
											c.395G>A	p.R132H
											c.395G>A	p.R132H
											c.395G>A	p.R132H
											c.395G>A	p.R132H
											c.395G>A	p.R132H
											c.395G>A	p.R132H
											c.395G>A	p.R132H
											c.395G>A	p.R132H
											c.395G>A	p.R132H
											c.395G>A	p.R132H
											c.394C>A	p.R132S
											c.395G>A	p.R132H
											c.395G>A	p.R132H
											c.395G>A	p.R132H
											c.395G>A	p.R132H
											c.395G>A	p.R132H
											c.395G>A	p.R132H
											c.395G>A	p.R132H
											c.395G>A	p.R132H
											c.395G>A	p.R132H
											c.395G>A	p.R132H
											c.395G>A	p.R132H
											c.395G>A	p.R132H
											c.395G>A	p.R132H
											c.395G>A	p.R132H
											c.395G>A	p.R132H
											c.395G>A	p.R132H
											c.395G>A	p.R132H
											c.395G>A	p.R132H
											c.395G>A	p.R132H
											c.395G>A	p.R132H
											c.395G>A	p.R132H
											c.395G>A	p.R132H
											c.395G>A	p.R132H
											c.395G>A	p.R132H
											c.395G>A	p.R132H
											c.395G>A	p.R132H
											c.395G>A	p.R132H
											c.395G>A	p.R132H
											c.395G>A	p.R132H
											c.395G>A	p.R132H
											c.395G>A	p.R132H
											c.395G>A	p.R132H
											c.395G>T	p.R132L
											c.395G>A	p.R132H
											c.395G>A	p.R132H
											c.395G>A	p.R132H
											c.395G>A	p.R132H
											c.395G>A	p.R132H
											c.395G>A	p.R132H
											c.395G>A	p.R132H
											c.395G>A	p.R132H
											c.395G>A	p.R132H
											c.395G>A	p.R132H
											c.395G>A	p.R132H
											c.394C>A	p.R132S
											c.395G>A	p.R132H
											c.395G>A	p.R132H
											c.395G>A	p.R132H
											c.395G>A	p.R132H
											c.395G>A	p.R132H
											c.395G>A	p.R132H
											c.395G>A	p.R132H
											c.395G>A	p.R132H
											c.395G>A	p.R132H
											c.395G>A	p.R132H
											c.395G>A	p.R132H
											c.395G>A	p.R132H
											c.395G>A	p.R132H
											c.395G>A	p.R132H
											c.395G>A	p.R132H
											c.395G>A	p.R132H
											c.395G>A	p.R132H
											c.395G>A	p.R132H
											c.395G>A	p.R132H
											c.395G>A	p.R132H
											c.395G>A	p.R132H
											c.395G>A	p.R132H
											c.395G>A	p.R132H
											c.395G>A	p.R132H
											c.395G>A	p.R132H
											c.395G>A	p.R132H
											c.395G>A	p.R132H
											c.395G>A	p.R132H
											c.395G>A	p.R132H
											c.395G>A	p.R132H
											c.395G>A	p.R132H
											c.395G>A	p.R132H
											c.395G>A	p.R132H
											c.395G>A	p.R132H
											c.395G>A	p.R132H
											c.395G>A	p.R132H
											c.395G>A	p.R132H
											c.395G>A	p.R132H
											c.395G>A	p.R132H
											c.395G>A	p.R132H
											c.395G>A	p.R132H
											c.395G>A	p.R132H
											c.395G>A	p.R132H
											c.395G>A	p.R132H
											c.395G>A	p.R132H
											c.395G>A	p.R132H
											c.394C>G	p.R132G
											c.395G>A	p.R132H
											c.394C>T	p.R132C
											c.395G>A	p.R132H
											c.395G>A	p.R132H
											c.395G>A	p.R132H
											c.395G>A	p.R132H
											c.395G>A	p.R132H
											c.395G>A	p.R132H
											c.395G>A	p.R132H
											c.395G>A	p.R132H
											c.395G>A	p.R132H
											c.395G>A	p.R132H
											c.395G>A	p.R132H
											c.395G>A	p.R132H
											c.395G>A	p.R132H
											c.395G>A	p.R132H
											c.395G>A	p.R132H
											c.395G>A	p.R132H
											c.395G>A	p.R132H
											c.395G>A	p.R132H
											c.395G>A	p.R132H
											c.395G>A	p.R132H
											c.395G>A	p.R132H
											c.395G>A	p.R132H
											c.395G>A	p.R132H
											c.395G>A	p.R132H
											c.395G>A	p.R132H
											c.395G>A	p.R132H
											c.395G>A	p.R132H
											c.395G>A	p.R132H
											c.395G>A	p.R132H
											c.395G>A	p.R132H
											c.395G>A	p.R132H
											c.395G>A	p.R132H
											c.394C>G	p.R132G
											c.395G>A	p.R132H
											c.395G>A	p.R132H
											c.394C>T	p.R132C
											c.394C>A	p.R132S
											c.394C>A	p.R132S
											c.394C>G	p.R132G
											c.395G>A	p.R132H
											c.395G>A	p.R132H
											c.395G>A	p.R132H
											c.395G>A	p.R132H
											c.395G>A	p.R132H
											c.395G>A	p.R132H
											c.395G>A	p.R132H
											c.395G>A	p.R132H
											c.395G>A	p.R132H
											c.395G>A	p.R132H
											c.395G>A	p.R132H
											c.394C>A	p.R132S
											c.395G>A	p.R132H
											c.395G>A	p.R132H
											c.395G>A	p.R132H
											c.395G>A	p.R132H
											c.395G>A	p.R132H
											c.395G>A	p.R132H
											c.395G>A	p.R132H
											c.395G>A	p.R132H
											c.395G>A	p.R132H
											c.395G>A	p.R132H
											c.395G>A	p.R132H
											c.394C>A	p.R132S
											c.395G>A	p.R132H
											c.395G>A	p.R132H
											c.395G>A	p.R132H
											c.395G>A	p.R132H
											c.395G>A	p.R132H
											c.395G>A	p.R132H
											c.395G>A	p.R132H
											c.395G>A	p.R132H
											c.395G>A	p.R132H
											c.395G>A	p.R132H
											c.395G>A	p.R132H
											c.395G>A	p.R132H
											c.395G>A	p.R132H
											c.395G>A	p.R132H
											c.395G>A	p.R132H
											c.395G>A	p.R132H
											c.395G>A	p.R132H
											c.395G>A	p.R132H
											c.395G>A	p.R132H
											c.395G>A	p.R132H
											c.395G>A	p.R132H
											c.395G>A	p.R132H
											c.395G>A	p.R132H
											c.395G>A	p.R132H
											c.395G>A	p.R132H
											c.394C>G	p.R132G
											c.395G>A	p.R132H
											c.395G>A	p.R132H
											c.395G>A	p.R132H
											c.395G>A	p.R132H
											c.395G>A	p.R132H
											c.395G>A	p.R132H
											c.395G>A	p.R132H
											c.395G>A	p.R132H
											c.395G>A	p.R132H
											c.395G>A	p.R132H
											c.395G>A	p.R132H
											c.395G>A	p.R132H
											c.395G>A	p.R132H
											c.395G>A	p.R132H
											c.395G>A	p.R132H
											c.395G>A	p.R132H
											c.395G>A	p.R132H
											c.395G>A	p.R132H
											c.395G>A	p.R132H
											c.395G>A	p.R132H
											c.395G>A	p.R132H
											c.395G>A	p.R132H
											c.395G>A	p.R132H
											c.395G>A	p.R132H
											c.395G>A	p.R132H
											c.395G>A	p.R132H
											c.395G>A	p.R132H
											c.395G>A	p.R132H
											c.395G>A	p.R132H
											c.395G>A	p.R132H
											c.395G>A	p.R132H
											c.532G>A	p.V178I
											c.395G>A	p.R132H
											c.395G>A	p.R132H
											c.395G>A	p.R132H
											c.395G>A	p.R132H
											c.395G>A	p.R132H
											c.395G>A	p.R132H
											c.395G>A	p.R132H
											c.395G>A	p.R132H
											c.395G>A	p.R132H
											c.395G>A	p.R132H
											c.395G>A	p.R132H
											c.395G>A	p.R132H
											c.395G>A	p.R132H
											c.395G>A	p.R132H
											c.395G>A	p.R132H
											c.395G>A	p.R132H
											c.395G>A	p.R132H
											c.394C>G	p.R132G
											c.395G>A	p.R132H
											c.395G>A	p.R132H
											c.395G>A	p.R132H
											c.395G>A	p.R132H
											c.395G>A	p.R132H
											c.395G>A	p.R132H
											c.395G>A	p.R132H
											c.395G>A	p.R132H
											c.395G>A	p.R132H
											c.395G>A	p.R132H
											c.395G>A	p.R132H
											c.395G>A	p.R132H
											c.395G>A	p.R132H
											c.395G>A	p.R132H
											c.395G>A	p.R132H
											c.395G>A	p.R132H
											c.395G>A	p.R132H
											c.395G>A	p.R132H
											c.395G>A	p.R132H
											c.395G>A	p.R132H
											c.395G>A	p.R132H
											c.395G>A	p.R132H
											c.395G>A	p.R132H
											c.395G>A	p.R132H
											c.395G>A	p.R132H
											c.395G>A	p.R132H
											c.395G>A	p.R132H
											c.395G>A	p.R132H
											c.395G>A	p.R132H
											c.395G>A	p.R132H
											c.395G>A	p.R132H
											c.395G>A	p.R132H
											c.395G>A	p.R132H
											c.395G>A	p.R132H
											c.394C>G	p.R132G
											c.395G>A	p.R132H
											c.394C>A	p.R132S
											c.315C>T	p.G105=
											c.395G>A	p.R132H
											c.395G>A	p.R132H
											c.395G>A	p.R132H
											c.395G>A	p.R132H
											c.395G>A	p.R132H
											c.395G>A	p.R132H
											c.395G>A	p.R132H
											c.395G>A	p.R132H
											c.395G>A	p.R132H
											c.395G>A	p.R132H
											c.395G>A	p.R132H
											c.395G>A	p.R132H
											c.395G>A	p.R132H
											c.395G>A	p.R132H
											c.395G>A	p.R132H
											c.395G>A	p.R132H
											c.394C>A	p.R132S
											c.395G>A	p.R132H
											c.395G>A	p.R132H
											c.394C>T	p.R132C
											c.395G>A	p.R132H
											c.395G>A	p.R132H
											c.395G>A	p.R132H
											c.395G>A	p.R132H
											c.395G>A	p.R132H
											c.395G>A	p.R132H
											c.395G>A	p.R132H
											c.395G>A	p.R132H
											c.394C>T	p.R132C
											c.395G>A	p.R132H
											c.394C>T	p.R132C
											c.395G>A	p.R132H
											c.394C>A	p.R132S
											c.395G>A	p.R132H
											c.395G>A	p.R132H
											c.395G>A	p.R132H
											c.395G>A	p.R132H
											c.395G>A	p.R132H
											c.395G>A	p.R132H
											c.395G>A	p.R132H
											c.395G>A	p.R132H
											c.395G>A	p.R132H
											c.394C>T	p.R132C
											c.395G>A	p.R132H
											c.395G>A	p.R132H
											c.394C>T	p.R132C
											c.395G>A	p.R132H
											c.395G>A	p.R132H
											c.395G>A	p.R132H
											c.395G>A	p.R132H
											c.395G>A	p.R132H
											c.395G>A	p.R132H
											c.395G>A	p.R132H
											c.395G>A	p.R132H
											c.395G>A	p.R132H
											c.395G>A	p.R132H
											c.395G>A	p.R132H
											c.395G>A	p.R132H
											c.395G>A	p.R132H
											c.395G>A	p.R132H
											c.395G>A	p.R132H
											c.395G>A	p.R132H
											c.395G>A	p.R132H
											c.395G>A	p.R132H
											c.395G>A	p.R132H
											c.395G>A	p.R132H
											c.395G>A	p.R132H
											c.395G>A	p.R132H
											c.395G>A	p.R132H
											c.395G>A	p.R132H
											c.395G>A	p.R132H
											c.394C>G	p.R132G
											c.395G>A	p.R132H
											c.395G>A	p.R132H
											c.395G>A	p.R132H
											c.395G>A	p.R132H
											c.395G>A	p.R132H
											c.395G>A	p.R132H
											c.395G>A	p.R132H
											c.395G>A	p.R132H
											c.395G>A	p.R132H
											c.395G>A	p.R132H
											c.395G>A	p.R132H
											c.395G>A	p.R132H
											c.395G>A	p.R132H
											c.395G>A	p.R132H
											c.395G>A	p.R132H
											c.395G>A	p.R132H
											c.395G>A	p.R132H
											c.395G>A	p.R132H
											c.395G>A	p.R132H
											c.395G>A	p.R132H
											c.395G>A	p.R132H
											c.395G>A	p.R132H
											c.395G>A	p.R132H
											c.395G>A	p.R132H
											c.395G>A	p.R132H
											c.395G>A	p.R132H
											c.395G>A	p.R132H
											c.395G>A	p.R132H
											c.395G>A	p.R132H
											c.394C>T	p.R132C
											c.395G>A	p.R132H
											c.394C>A	p.R132S
											c.395G>A	p.R132H
											c.395G>A	p.R132H
											c.395G>A	p.R132H
											c.395G>A	p.R132H
											c.395G>A	p.R132H
											c.395G>A	p.R132H
											c.395G>A	p.R132H
											c.394C>T	p.R132C
											c.395G>A	p.R132H
											c.395G>A	p.R132H
											c.395G>A	p.R132H
											c.395G>A	p.R132H
											c.394C>T	p.R132C
											c.395G>A	p.R132H
											c.395G>A	p.R132H
											c.395G>A	p.R132H
											c.395G>A	p.R132H
											c.395G>A	p.R132H
											c.395G>A	p.R132H
											c.395G>A	p.R132H
											c.395G>A	p.R132H
											c.395G>A	p.R132H
											c.394C>T	p.R132C
											c.395G>A	p.R132H
											c.395G>A	p.R132H
											c.395G>A	p.R132H
											c.395G>A	p.R132H
											c.395G>A	p.R132H
											c.395G>A	p.R132H
											c.395G>A	p.R132H
											c.395G>A	p.R132H
											c.395G>A	p.R132H
											c.395G>A	p.R132H
											c.395G>A	p.R132H
											c.395G>A	p.R132H
											c.395G>A	p.R132H
											c.395G>A	p.R132H
											c.395G>A	p.R132H
											c.395G>A	p.R132H
											c.395G>A	p.R132H
											c.395G>A	p.R132H
											c.395G>A	p.R132H
											c.395G>A	p.R132H
											c.395G>A	p.R132H
											c.395G>A	p.R132H
											c.395G>A	p.R132H
											c.395G>A	p.R132H
											c.395G>A	p.R132H
											c.395G>A	p.R132H
											c.395G>A	p.R132H
											c.395G>A	p.R132H
											c.395G>A	p.R132H
											c.395G>A	p.R132H
											c.395G>A	p.R132H
											c.395G>A	p.R132H
											c.395G>A	p.R132H
											c.395G>A	p.R132H
											c.395G>A	p.R132H
											c.395G>A	p.R132H
											c.395G>A	p.R132H
											c.395G>A	p.R132H
											c.395G>A	p.R132H
											c.395G>A	p.R132H
											c.395G>A	p.R132H
											c.395G>A	p.R132H
											c.395G>A	p.R132H
											c.395G>A	p.R132H
											c.395G>A	p.R132H
											c.395G>A	p.R132H
											c.395G>A	p.R132H
											c.395G>A	p.R132H
											c.395G>A	p.R132H
											c.395G>A	p.R132H
											c.395G>A	p.R132H
											c.395G>A	p.R132H
											c.395G>A	p.R132H
											c.395G>A	p.R132H
											c.395G>A	p.R132H
											c.395G>A	p.R132H
											c.394C>G	p.R132G
											c.395G>A	p.R132H
											c.394C>G	p.R132G
											c.395G>A	p.R132H
											c.395G>A	p.R132H
											c.395G>A	p.R132H
											c.395G>A	p.R132H
											c.395G>A	p.R132H
											c.394C>A	p.R132S
											c.395G>A	p.R132H
											c.395G>A	p.R132H
											c.395G>A	p.R132H
											c.395G>A	p.R132H
											c.395G>A	p.R132H
											c.395G>A	p.R132H
											c.395G>A	p.R132H
											c.395G>A	p.R132H
											c.395G>A	p.R132H
											c.395G>A	p.R132H
											c.395G>A	p.R132H
											c.395G>A	p.R132H
											c.395G>A	p.R132H
											c.395G>A	p.R132H
											c.395G>A	p.R132H
											c.395G>A	p.R132H
											c.395G>A	p.R132H
											c.395G>A	p.R132H
											c.395G>A	p.R132H
											c.395G>A	p.R132H
											c.395G>A	p.R132H
											c.395G>A	p.R132H
											c.394C>G	p.R132G
											c.395G>A	p.R132H
											c.395G>A	p.R132H
											c.394C>T	p.R132C
											c.395G>A	p.R132H
											c.395G>A	p.R132H
											c.395G>A	p.R132H
											c.395G>A	p.R132H
											c.395G>A	p.R132H
											c.395G>A	p.R132H
											c.395G>A	p.R132H
											c.395G>A	p.R132H
											c.395G>A	p.R132H
											c.395G>A	p.R132H
											c.395G>A	p.R132H
											c.395G>A	p.R132H
											c.395G>A	p.R132H
											c.395G>A	p.R132H
											c.395G>A	p.R132H
											c.395G>A	p.R132H
											c.395G>A	p.R132H
											c.395G>A	p.R132H
											c.395G>A	p.R132H
											c.395G>A	p.R132H
											c.395G>A	p.R132H
											c.394C>A	p.R132S
											c.395G>A	p.R132H
											c.395G>A	p.R132H
											c.395G>A	p.R132H
											c.395G>A	p.R132H
											c.395G>A	p.R132H
											c.394C>A	p.R132S
											c.395G>A	p.R132H
											c.395G>T	p.R132L
											c.394C>T	p.R132C
											c.395G>A	p.R132H
											c.395G>A	p.R132H
											c.395G>A	p.R132H
											c.395G>A	p.R132H
											c.395G>A	p.R132H
											c.395G>A	p.R132H
											c.395G>A	p.R132H
											c.395G>A	p.R132H
											c.394C>A	p.R132S
											c.395G>A	p.R132H
											c.395G>A	p.R132H
											c.395G>A	p.R132H
											c.395G>A	p.R132H
											c.395G>A	p.R132H
											c.395G>A	p.R132H
											c.395G>A	p.R132H
											c.395G>A	p.R132H
											c.395G>A	p.R132H
											c.395G>A	p.R132H
											c.395G>A	p.R132H
											c.395G>A	p.R132H
											c.395G>A	p.R132H
											c.394C>T	p.R132C
											c.395G>A	p.R132H
											c.395G>A	p.R132H
											c.395G>A	p.R132H
											c.395G>A	p.R132H
											c.395G>A	p.R132H
											c.395G>A	p.R132H
											c.395G>A	p.R132H
											c.395G>A	p.R132H
											c.395G>A	p.R132H
											c.395G>A	p.R132H
											c.395G>A	p.R132H
											c.395G>A	p.R132H
											c.395G>A	p.R132H
											c.395G>A	p.R132H
											c.395G>A	p.R132H
											c.395G>A	p.R132H
											c.395G>A	p.R132H
											c.395G>A	p.R132H
											c.395G>A	p.R132H
											c.395G>A	p.R132H
											c.395G>A	p.R132H
											c.395G>A	p.R132H
											c.394C>T	p.R132C
											c.395G>A	p.R132H
											c.395G>A	p.R132H
											c.394C>A	p.R132S
											c.395G>A	p.R132H
											c.394C>T	p.R132C
											c.395G>A	p.R132H
											c.395G>A	p.R132H
											c.395G>A	p.R132H
											c.394C>A	p.R132S
											c.395G>A	p.R132H
											c.395G>A	p.R132H
											c.395G>A	p.R132H
											c.395G>A	p.R132H
											c.395G>A	p.R132H
											c.395G>A	p.R132H
											c.394C>G	p.R132G
											c.395G>A	p.R132H
											c.395G>A	p.R132H
											c.395G>A	p.R132H
											c.395G>A	p.R132H
											c.395G>A	p.R132H
											c.395G>A	p.R132H
											c.395G>A	p.R132H
											c.395G>A	p.R132H
											c.395G>A	p.R132H
											c.395G>A	p.R132H
[truncated: 3,314 more rows]
[truncated: 130 more columns]
