# Supplementary material for: Nucleotide Substitution Biases in Related Cancer Driver Genes
Source: Int J Mol Sci. 2025 Dec 10;26(24):11903. doi: 10.3390/ijms262411903 (PMC12732676; doi:10.3390/ijms262411903)
Supplement: Supplementary file 1 [file ijms-26-11903-s001.zip › Supplementary Table S4.xlsx]

## Sheet: Description
Supplementary Table S4. Calculations for data in Supplementary Tables S2 and S3. Please see Materials and Methods for description on these calculations.

## Sheet: adrenal_gland
									Observed				Observed adjusted (multiplied by 10^6)				Expected adjusted (multiplied by 10^6)					Chi Square value	P-value
Gene	T sum	C sum	G sum	A sum	T ratio	C ratio	G ratio	A ratio	NORM. T	NORM. C	NORM. G	NORM. A					T	C	G	A
KCNJ5	379	3	311	10	1.45211	0.00840336	0.871148	0.0350877	0.000204926	1.18591e-06	0.000122939	4.9517e-06	20.4926	0.118591	12.2939	0.49517	8.35008	8.35008	8.35008	8.35008		35.0239	1.20417e-07
CTNNB1	103	73	12	16	0.16748	0.134438	0.0205832	0.0264463	2.36353e-05	1.89724e-05	2.90477e-06	3.73219e-06	2.36353	1.89724	0.290477	0.373219	1.23112	1.23112	1.23112	1.23112		2.71856	0.437082
PRKACA	181	1	0	1	0.822727	0.00355872	0	0.00363636	0.000116106	5.02218e-07	0	5.13176e-07	11.6106	0.0502218	0	0.0513176	2.92804	2.92804	2.92804	2.92804		34.3294	1.68803e-07
TP53	7	37	57	11	0.0299145	0.101093	0.186275	0.0398551	4.22164e-06	1.42666e-05	2.62877e-05	5.62448e-06	0.422164	1.42666	2.62877	0.562448	1.26001	1.26001	1.26001	1.26001		2.45224	0.483984
NF1	7	23	13	15	0.00301984	0.012419	0.00719424	0.00589855	4.26171e-07	1.75261e-06	1.01528e-06	8.32422e-07	0.0426171		0.101528	0.0832422	0.0568467	0.0568467	0.0568467	0.0568467		0.107783	0.996989
VHL	14	8	13	15	0.132075	0.0437158	0.0613208	0.106383	1.86389e-05	6.16933e-06	8.65379e-06	1.50131e-05	1.86389	0.616933	0.865379	1.50131	1.21188	1.21188	1.21188	1.21188		0.811069	0.846818						The 'ratio' is simply the total mutations for each reference base divided by the raw number of that
RET	38	0	10	2	0.0579268	0	0.0100604	0.00296296	8.17483e-06	0	1.41975e-06	4.18143e-07	0.817483	0	0.141975	0.0418143	0.250318	0.250318	0.250318	0.250318		1.75595	0.624566						nucleotide in the coding region of that gene
CACNA1D	13	14	14	2	0.00822264	0.008626	0.00867948	0.00115674	1.16041e-06	1.21733e-06	1.22488e-06	1.63243e-07	0.116041	0.121733	0.122488	0.0163243	0.0941464	0.0941464	0.0941464	0.0941464		0.0860351	0.993459						The rightmost 4 columns represent the 'proper' ratio, they are normalized in that they are divided by the
ATP1A1	37	0	2	0	0.0481144	0	0.00254777	0	6.79007e-06	0	3.5955e-07	0	0.679007	0	0.035955	0	0.17874	0.17874	0.17874	0.17874		1.87171	0.599455						cancer's respective sample count
GNAS	0	24	12	3	0	0.0232784	0.0132743	0.00447761	0	3.28512e-06	1.87332e-06	6.31896e-07	0	0.328512	0.187332	0.0631896	0.144758	0.144758	0.144758	0.144758		0.436496	0.932604
EPAS1	0	19	3	8	0	0.0238994	0.0042796	0.0125786	0	3.37276e-06	6.03952e-07	1.77514e-06	0	0.337276	0.0603952	0.177514	0.143796	0.143796	0.143796	0.143796		0.460404	0.9275
HRAS	0	2	6	20	0	0.0133333	0.0320856	0.15873	0	1.88164e-06	4.52802e-06	2.24005e-05	0	0.188164	0.452802	2.24005	0.720255	0.720255	0.720255	0.720255		4.41955	0.219579
ATRX	2	7	12	1	0.0010917	0.0059778	0.00711322	0.000358551	1.54065e-07	8.43607e-07	1.00384e-06	5.06e-08	0.0154065	0.0843607	0.100384	0.00506	0.0513028	0.0513028	0.0513028	0.0513028		0.135056	0.987322
KMT2D	2	11	4	4	0.000648088	0.00202057	0.000880088	0.00113026	9.14604e-08	2.8515e-07	1.24201e-07	1.59506e-07	0.00914604	0.028515	0.0124201	0.0159506	0.0165079	0.0165079	0.0165079	0.0165079		0.0130475	0.999605
MEN1	0	7	11	2	0	0.0119048	0.0191638	0.00547945	0	1.68004e-06	2.70445e-06	7.73279e-07	0	0.168004	0.270445	0.0773279	0.128944	0.128944	0.128944	0.128944		0.316719	0.956854
EGFR	1	4	8	0	0.00137363	0.00397219	0.00839454	0	1.93851e-07	5.60569e-07	1.18467e-06	0	0.0193851	0.0560569	0.118467	0	0.0484772	0.0484772	0.0484772	0.0484772		0.168169	0.982557
APC	3	3	4	2	0.0014437	0.001693	0.00229095	0.000681199	2.03739e-07	2.38922e-07	3.23307e-07	9.61331e-08	0.0203739	0.0238922	0.0323307	0.00961331	0.0215525	0.0215525	0.0215525	0.0215525		0.0123223	0.999638
TTN	4	5	3	0	0.000158053	0.000219404	0.000120584	0	2.23049e-08	3.0963e-08	1.70172e-08	0	0.00223049	0.0030963	0.00170172	0	0.00175713	0.00175713	0.00175713	0.00175713		0.00290704	0.999958
NRAS	0	0	1	11	0	0	0.00666667	0.0594595	0	0	9.40822e-07	8.39112e-06	0	0	0.0940822	0.839112	0.233298	0.233298	0.233298	0.233298		2.12281	0.547313
PCLO	0	9	1	1	0	0.00239171	0.000312891	0.000196309	0	3.37526e-07	4.41562e-08	2.77038e-08	0	0.0337526	0.00441562	0.00277038	0.0102347	0.0102347	0.0102347	0.0102347		0.0730282	0.994865
RB1	3	3	3	1	0.00396301	0.00537634	0.00567108	0.00106045	5.59273e-07	7.58728e-07	8.00321e-07	1.49654e-07	0.0559273	0.0758728	0.0800321	0.0149654	0.0566994	0.0566994	0.0566994	0.0566994		0.0468146	0.997344
NOTCH1	0	4	6	0	0	0.00148038	0.00255864	0	0	2.08917e-07	3.61083e-07	0	0	0.0208917	0.0361083	0	0.01425	0.01425	0.01425	0.01425		0.0651244	0.995665
CIC	0	3	7	0	0	0.00166945	0.00501433	0	0	2.35598e-07	7.07639e-07	0	0	0.0235598	0.0707639	0	0.0235809	0.0235809	0.0235809	0.0235809		0.14157	0.98642
HMCN1	0	4	5	0	0	0.00107817	0.00127162	0	0	1.52155e-07	1.79455e-07	0			0.0179455	0	0.00448637	0.00448637	0.00448637	0.00448637		0.0538365	0.997506
MET	1	2	1	4	0.000865801	0.0021575	0.00109529	0.00324675	1.22185e-07	3.04473e-07	1.54571e-07	4.58193e-07	0.0122185	0.0304473	0.0154571	0.0458193	0.0259855	0.0259855	0.0259855	0.0259855		0.0274639	0.998799
	795	266	519	129
						adrenal gland		7086	(this represents sample count)

## Sheet: autonomic_ganglia
									Observed				Observed adjusted (multiplied by 10^6)				Expected adjusted (multiplied by 10^6)					Chi Square value	P-value
Gene	T sum	C sum	G sum	A sum	T ratio	C ratio	G ratio	A ratio	NORM. T	NORM. C	NORM. G	NORM. A					T	C	G	A
TP53	2	1	4	6	0.00854701	0.00273224	0.0130719	0.0217391	1.18659e-06	3.7932e-07	1.81478e-06	3.01807e-06	0.118659	0.037932	0.181478	0.301807	0.159969	0.159969	0.159969	0.159969		0.232421	0.972193
NF1	0	4	6	3	0	0.00215983	0.00332042	0.00117971	0	2.99851e-07	4.60977e-07	1.6378e-07	0	0.0299851	0.0460977	0.016378	0.0231152	0.0231152	0.0231152	0.0231152		0.0499712	0.997073
EPAS1	8	35	7	5	0.016632	0.0440252	0.00998573	0.00786164	2.30904e-06	6.11206e-06	1.38633e-06	1.09144e-06	0.230904	0.611206	0.138633	0.109144	0.272472	0.272472	0.272472	0.272472		0.591098	0.898467
ATRX	4	6	12	0	0.00218341	0.00512383	0.00711322	0	3.03125e-07	7.11346e-07	9.87536e-07	0	0.0303125	0.0711346	0.0987536	0	0.0500502	0.0500502	0.0500502	0.0500502		0.114109	0.990092
TTN	5	13	10	2	0.000197566	0.000570451	0.000401945	5.71429e-05	2.74283e-08	7.91963e-08	5.58025e-08	7.9332e-09	0.00274283	0.00791963	0.00558025	0.00079332	0.00425901	0.00425901	0.00425901	0.00425901		0.00691607	0.999847
NRAS	0	6	4	1	0	0.0582524	0.0266667	0.00540541	0	8.08725e-06	3.70216e-06	7.50438e-07	0	0.808725	0.370216	0.0750438	0.313496	0.313496	0.313496	0.313496		1.28744	0.732118
MET	2	2	6	0	0.0017316	0.0021575	0.00657174	0	2.404e-07	2.99528e-07	9.12362e-07	0	0.02404	0.0299528	0.0912362	0	0.0363072	0.0363072	0.0363072	0.0363072		0.124666	0.988721
ALK	86	136	116	9	0.0897704	0.097561	0.0811756	0.00831793	1.24629e-05	1.35445e-05	1.12697e-05	1.15479e-06	1.24629	1.35445	1.12697	0.115479	0.960797	0.960797	0.960797	0.960797		1.01858	0.796757
MUC16	1	13	12	3	0.000101636	0.000963677	0.00142976	0.000254194	1.41103e-08	1.33788e-07	1.98495e-07	3.529e-08	0.00141103	0.0133788	0.0198495	0.003529	0.0095421	0.0095421	0.0095421	0.0095421		0.0233948	0.999055
NBPF10	1	1	7	7	0.000413394	0.000418936	0.00222576	0.00203666	5.73919e-08	5.81613e-08	3.09004e-07	2.82752e-07	0.00573919	0.00581613	0.0309004	0.0282752	0.0176827	0.0176827	0.0176827	0.0176827		0.0322558	0.998474
PTPN11	0	4	8	3	0	0.0112045	0.0174672	0.00519031	0	1.55553e-06	2.425e-06	7.20576e-07	0	0.155553	0.2425	0.0720576	0.117528	0.117528	0.117528	0.117528		0.28031	0.963688
RYR1	0	6	7	1	0	0.00134378	0.00149957	0.000311139	0	1.86559e-07	2.08187e-07	4.31957e-08	0	0.0186559	0.0208187	0.00431957	0.0109485	0.0109485	0.0109485	0.0109485		0.0292858	0.998679
KMT2C	0	6	3	4	0	0.00171282	0.000917151	0.000901104	0	2.37792e-07	1.27329e-07	1.25101e-07	0	0.0237792	0.0127329	0.0125101	0.0122556	0.0122556	0.0122556	0.0122556		0.0231149	0.999072
MYCN	0	11	1	0	0	0.0226337	0.00230947	0	0	3.14227e-06	3.20626e-07	0	0	0.314227	0.0320626	0	0.0865723	0.0865723	0.0865723	0.0865723		0.806116	0.848004
FAT1	2	0	7	3	0.000583942	0	0.0021479	0.000758342	8.10692e-08	0	2.98195e-07	1.05281e-07	0.00810692	0	0.0298195	0.0105281	0.0121136	0.0121136	0.0121136	0.0121136		0.0395261	0.997935
ZFHX3	0	7	3	2	0	0.00207346	0.0010442	0.000697593	0	2.87861e-07	1.44968e-07	9.68476e-08	0	0.0287861	0.0144968	0.00968476	0.0132419	0.0132419	0.0132419	0.0132419		0.032563	0.998452
AHNAK2	3	2	6	0	0.00100773	0.000410088	0.00112233	0	1.39904e-07	5.6933e-08	1.55815e-07	0	0.0139904	0.0056933	0.0155815	0	0.00881629	0.00881629	0.00881629	0.00881629		0.0181504	0.999353
MUC4	1	9	1	0	0.000284981	0.00138696	0.000349895	0	3.95643e-08	1.92553e-07	4.85763e-08	0	0.00395643	0.0192553	0.00485763	0	0.00701735	0.00701735	0.00701735	0.00701735		0.0303598	0.998606
LRP1B	0	2	9	0	0	0.000767165	0.00272727	0	0	1.06506e-07	3.7863e-07	0	0	0.0106506	0.037863	0	0.0121284	0.0121284	0.0121284	0.0121284		0.0790417	0.994228
DNAH2	0	9	2	0	0	0.00249723	0.00056101	0	0	3.46692e-07	7.78856e-08	0	0	0.0346692	0.00778856	0	0.0106144	0.0106144	0.0106144	0.0106144		0.0764949	0.9945
ARID1B	0	3	7	1	0	0.00136178	0.00338655	0.000618429	0	1.89057e-07	4.70158e-07	8.58572e-08	0	0.0189057	0.0470158	0.00858572	0.0186268	0.0186268	0.0186268	0.0186268		0.0673113	0.995448
AHNAK	0	3	7	0	0	0.000779423	0.00143885	0	0	1.08208e-07	1.99757e-07	0	0	0.0108208	0.0199757	0	0.00769913	0.00769913	0.00769913	0.00769913		0.0362394	0.998185
MUC17	1	5	2	2	0.000317763	0.00118175	0.000822368	0.000544662	4.41154e-08	1.64064e-07	1.1417e-07	7.5616e-08	0.00441154	0.0164064	0.011417	0.0075616	0.00994914	0.00994914	0.00994914	0.00994914		0.00806264	0.999808
FLG	0	5	4	1	0	0.0015083	0.00117682	0.00028177	0	2.09398e-07	1.63379e-07	3.91184e-08	0	0.0209398	0.0163379	0.00391184	0.0102974	0.0102974	0.0102974	0.0102974		0.0287996	0.998711
MUC5B	2	5	2	1	0.000772499	0.000723589	0.000472367	0.000281215	1.07247e-07	1.00457e-07	6.55791e-08	3.90414e-08	0.0107247	0.0100457	0.00655791	0.00390414	0.0078081	0.0078081	0.0078081	0.0078081		0.00388277	0.999936
	118	294	253	54
						autonomic ganglia		7203	(this represents sample count)

## Sheet: biliary_tract
									Observed				Observed adjusted (multiplied by 10^6)				Expected adjusted (multiplied by 10^6)					Chi Square value	P-value
Gene	T sum	C sum	G sum	A sum	T ratio	C ratio	G ratio	A ratio	NORM. T	NORM. C	NORM. G	NORM. A					T	C	G	A
CTNNB1	13	59	14	25	0.0211382	0.108656	0.0240137	0.0413223	2.324e-07	1.1946e-06	2.64015e-07	4.54311e-07	0.02324	0.11946	0.0264015	0.0454311	0.053633	0.053633	0.053633	0.053633		0.113096	0.990221
TP53	75	210	308	86	0.320513	0.57377	1.00654	0.311594	3.52382e-06	6.30822e-06	1.10662e-05	3.42577e-06	0.352382	0.630822	1.10662	0.342577	0.6081	0.6081	0.6081	0.6081		0.633006	0.888836
GNAS	1	25	38	5	0.00196464	0.0242483	0.0420354	0.00746269	2.15999e-08	2.66594e-07	4.62151e-07	8.20472e-08	0.00215999	0.0266594	0.0462151	0.00820472	0.0208098	0.0208098	0.0208098	0.0208098		0.0570092	0.996441
KMT2D	9	40	30	12	0.0029164	0.00734754	0.00660066	0.00339079	3.20638e-08	8.07812e-08	7.25698e-08	3.72794e-08	0.00320638	0.00807812	0.00725698	0.00372794	0.00556736	0.00556736	0.00556736	0.00556736		0.00325404	0.999951
TTN	38	96	126	52	0.0015015	0.00421256	0.00506451	0.00148571	1.6508e-08	4.63142e-08	5.56809e-08	1.63344e-08	0.0016508	0.00463142	0.00556809	0.00163344	0.00337094	0.00337094	0.00337094	0.00337094		0.00367674	0.999941
HMCN1	16	42	21	10	0.00367732	0.0113208	0.00534079	0.00203459	4.04296e-08	1.24464e-07	5.87184e-08	2.23689e-08	0.00404296	0.0124464	0.00587184	0.00223689	0.00614953	0.00614953	0.00614953	0.00614953		0.00967134	0.999748
MUC16	16	61	41	19	0.00162618	0.00452187	0.00488502	0.0016099	1.78788e-08	4.97149e-08	5.37075e-08	1.76997e-08	0.00178788	0.00497149	0.00537075	0.00176997	0.00347502	0.00347502	0.00347502	0.00347502		0.00333433	0.999949
KMT2C	5	49	33	14	0.00141924	0.013988	0.0100887	0.00315386	1.56036e-08	1.53789e-07	1.10918e-07	3.46746e-08	0.00156036	0.0153789	0.0110918	0.00346746	0.00787463	0.00787463	0.00787463	0.00787463		0.0159953	0.999465
AHNAK2	11	25	25	10	0.00369499	0.0051261	0.00467639	0.00238777	4.0624e-08	5.6358e-08	5.14138e-08	2.6252e-08	0.0040624	0.0056358	0.00514138	0.0026252	0.00436619	0.00436619	0.00436619	0.00436619		0.00122216	0.999989
MUC4	12	42	24	12	0.00341978	0.00647249	0.00839748	0.00354715	3.75982e-08	7.11607e-08	9.23246e-08	3.89985e-08	0.00375982	0.00711607	0.00923246	0.00389985	0.00600205	0.00600205	0.00600205	0.00600205		0.00351938	0.999945
LRP1B	14	20	32	8	0.00381264	0.00767165	0.00969697	0.00189529	4.19174e-08	8.43447e-08	1.06612e-07	2.08374e-08	0.00419174	0.00843447	0.0106612	0.00208374	0.00634278	0.00634278	0.00634278	0.00634278		0.00721924	0.999837
MUC5B	4	33	20	8	0.001545	0.00477569	0.00472367	0.00224972	1.69862e-08	5.25055e-08	5.19335e-08	2.47341e-08	0.00169862	0.00525055	0.00519335	0.00247341	0.00365398	0.00365398	0.00365398	0.00365398		0.00277392	0.999961
KRAS	11	8	986	36	0.0753425	0.0963855	7.35821	0.173913	8.2834e-07	1.05969e-06	8.08986e-05	1.91206e-06	0.082834	0.105969	8.08986	0.191206	2.11747	2.11747	2.11747	2.11747		22.4635	5.22357e-05
IDH1	2	185	32	2	0.00647249	0.745968	0.104575	0.0052356	7.11607e-08	8.20141e-06	1.14973e-06	5.75619e-08	0.00711607	0.820141	0.114973	0.00575619	0.236997	0.236997	0.236997	0.236997		1.94629	0.583629
SMAD4	13	64	46	20	0.0313253	0.166234	0.116162	0.0431965	3.44401e-07	1.82763e-06	1.27712e-06	4.74917e-07	0.0344401	0.182763	0.127712	0.0474917	0.0981016	0.0981016	0.0981016	0.0981016		0.149421	0.985309
ARID1A	6	71	43	11	0.00518135	0.0318815	0.0229211	0.00688791	5.69654e-08	3.50515e-07	2.52002e-07	7.5728e-08	0.00569654	0.0350515	0.0252002	0.0075728	0.0183803	0.0183803	0.0183803	0.0183803		0.0327591	0.998438
PIK3CA	10	8	70	32	0.0109769	0.0136986	0.104634	0.0306807	1.20684e-07	1.50607e-07	1.15038e-06	3.37314e-07	0.0120684	0.0150607	0.115038	0.0337314	0.0439746	0.0439746	0.0439746	0.0439746		0.159386	0.983863
OBSCN	8	35	46	7	0.00186263	0.00444388	0.0049505	0.00131852	2.04784e-08	4.88575e-08	5.44274e-08	1.44962e-08	0.00204784	0.00488575	0.00544274	0.00144962	0.00345648	0.00345648	0.00345648	0.00345648		0.00347167	0.999946
SYNE1	7	35	42	11	0.00122463	0.00620567	0.00627334	0.00131847	1.3464e-08	6.82272e-08	6.89711e-08	1.44957e-08	0.0013464	0.00682272	0.00689711	0.00144957	0.00412895	0.00412895	0.00412895	0.00412895		0.00722721	0.999837
CDKN2A	4	36	45	4	0.0547945	0.233766	0.226131	0.0512821	6.02429e-07	2.5701e-06	2.48615e-06	5.63812e-07	0.0602429	0.25701	0.248615	0.0563812	0.155562	0.155562	0.155562	0.155562		0.24346	0.970286
PBRM1	7	39	28	9	0.0061674	0.0390782	0.0257353	0.00589005	6.78064e-08	4.29638e-07	2.82942e-07	6.47572e-08	0.00678064	0.0429638	0.0282942	0.00647572	0.0211286	0.0211286	0.0211286	0.0211286		0.0449009	0.997503
BRAF	32	11	22	9	0.0552677	0.0205224	0.0418251	0.0136364	6.07631e-07	2.2563e-07	4.59839e-07	1.49923e-07	0.0607631	0.022563	0.0459839	0.0149923	0.0360756	0.0360756	0.0360756	0.0360756		0.0369986	0.998128
ERBB3	3	18	46	6	0.00340136	0.0174081	0.040493	0.00614125	3.73957e-08	1.91391e-07	4.45193e-07	6.75189e-08	0.00373957	0.0191391	0.0445193	0.00675189	0.0185374	0.0185374	0.0185374	0.0185374		0.0557409	0.996558
RYR2	4	27	25	13	0.00107124	0.00845335	0.0067659	0.00303667	1.17775e-08	9.29389e-08	7.43865e-08	3.33862e-08	0.00117775	0.00929389	0.00743865	0.00333862	0.00531223	0.00531223	0.00531223	0.00531223		0.00778662	0.999818
FAT4	5	17	33	10	0.00127747	0.00503853	0.00952656	0.00238095	1.40449e-08	5.53952e-08	1.04738e-07	2.6177e-08	0.00140449	0.00553952	0.0104738	0.0026177	0.00500888	0.00500888	0.00500888	0.00500888		0.00975397	0.999745
	326	1256	2176	431
						biliary tract		90956	(this represents sample count)
														The 'ratio' is simply the total mutations for each reference base divided by the raw number of that
														nucleotide in the coding region of that gene
														The rightmost 4 columns represent the 'proper' ratio, they are normalized in that they are divided by the
														cancer's respective sample count

## Sheet: bone
									Observed				Observed adjusted (multiplied by 10^6)				Expected adjusted (multiplied by 10^6)					Chi Square value	P-value
Gene	T sum	C sum	G sum	A sum	T ratio	C ratio	G ratio	A ratio	NORM. T	NORM. C	NORM. G	NORM. A					T	C	G	A
CTNNB1	4	11	5	4	0.00650407	0.0202578	0.00857633	0.00661157	2.78654e-07	8.67907e-07	3.67436e-07	2.8326e-07	0.0278654	0.0867907	0.0367436	0.028326	0.0449314	0.0449314	0.0449314	0.0449314		0.0531083	0.996796
TP53	10	60	85	20	0.042735	0.163934	0.277778	0.0724638	1.8309e-06	7.02345e-06	1.19009e-05	3.10457e-06	0.18309	0.702345	1.19009	0.310457	0.596494	0.596494	0.596494	0.596494		1.03316	0.793229
GNAS	0	88	124	3	0	0.085354	0.137168	0.00447761	0	3.65683e-06	5.8767e-06	1.91835e-07	0	0.365683	0.58767	0.0191835	0.243134	0.243134	0.243134	0.243134		0.999413	0.801394
KMT2D	2	14	7	1	0.000648088	0.00257164	0.00154015	0.000282566	2.77661e-08	1.10177e-07	6.59849e-08	1.2106e-08	0.00277661	0.0110177	0.00659849	0.0012106	0.00540085	0.00540085	0.00540085	0.00540085		0.0106332	0.999709
TTN	14	18	29	11	0.000553185	0.000789855	0.00116564	0.000314286	2.37001e-08	3.38398e-08	4.99397e-08	1.3465e-08	0.00237001	0.00338398	0.00499397	0.0013465	0.00302361	0.00302361	0.00302361	0.00302361		0.00239848	0.999969
MUC16	10	13	9	9	0.00101636	0.000963677	0.00107232	0.000762583	4.35441e-08	4.12869e-08	4.59416e-08	3.26714e-08	0.00435441	0.00412869	0.00459416	0.00326714	0.0040861	0.0040861	0.0040861	0.0040861		0.000245375	0.999999
KMT2C	5	15	18	7	0.00141924	0.00428204	0.0055029	0.00157693	6.08048e-08	1.83456e-07	2.35761e-07	6.75606e-08	0.00608048	0.0183456	0.0235761	0.00675606	0.0136896	0.0136896	0.0136896	0.0136896		0.0164647	0.999441
AHNAK2	6	4	10	9	0.00201545	0.000820176	0.00187056	0.002149	8.63481e-08	3.51389e-08	8.01404e-08	9.20696e-08	0.00863481	0.00351389	0.00801404	0.00920696	0.00734243	0.00734243	0.00734243	0.00734243		0.0027587	0.999961
MUC4	11	23	12	6	0.0031348	0.00354446	0.00419874	0.00177357	1.34304e-07	1.51856e-07	1.79887e-07	7.59853e-08	0.0134304	0.0151856	0.0179887	0.00759853	0.0135508	0.0135508	0.0135508	0.0135508		0.00426626	0.999926
MUC17	1	6	9	5	0.000317763	0.0014181	0.00370066	0.00136166	1.36139e-08	6.07559e-08	1.58548e-07	5.83375e-08	0.00136139	0.00607559	0.0158548	0.00583375	0.00728137	0.00728137	0.00728137	0.00728137		0.0153952	0.999494
IDH1	1	335	75	0	0.00323625	1.35081	0.245098	0	1.38651e-07	5.78727e-05	1.05008e-05	0	0.0138651	5.78727	1.05008	0	1.7128	1.7128	1.7128	1.7128		13.3469	0.00394347
PIK3CA	3	1	8	28	0.00329308	0.00171233	0.0119581	0.0268456	1.41086e-07	7.33614e-08	5.12324e-07	1.15015e-06	0.0141086	0.00733614	0.0512324	0.115015	0.046923	0.046923	0.046923	0.046923		0.155552	0.984424
BRAF	37	1	1	0	0.0639033	0.00186567	0.00190114	0	2.73781e-06	7.99311e-08	8.14507e-08	0	0.273781	0.00799311	0.00814507	0	0.0724799	0.0724799	0.0724799	0.0724799		0.746043	0.862324
H3F3A	0	0	321	3	0	0	3.08654	0.0272727	0	0	0.000132237	1.16845e-06	0	0	13.2237	0.116845	3.33513	3.33513	3.33513	3.33513		39.095	1.65707e-08
COL2A1	1	11	25	1	0.00124378	0.00823353	0.0167336	0.00120482	5.32874e-08	3.5275e-07	7.16919e-07	5.16182e-08	0.00532874	0.035275	0.0716919	0.00516182	0.0293644	0.0293644	0.0293644	0.0293644		0.101825	0.991618
IDH2	0	0	36	1	0	0	0.0904523	0.003125	0	0	3.87525e-06	1.33885e-07	0	0	0.387525	0.0133885	0.100228	0.100228	0.100228	0.100228		1.09921	0.777265
CSMD1	10	11	6	4	0.00388199	0.00396825	0.00223714	0.00150094	1.66316e-07	1.70012e-07	9.58458e-08	6.43048e-08	0.0166316	0.0170012	0.00958458	0.00643048	0.012412	0.012412	0.012412	0.012412		0.00665801	0.999856
H3F3B	0	0	0	29	0	0	0	0.292929	0	0	0	1.255e-05	0	0	0	1.255	0.31375	0.31375	0.31375	0.31375		3.765	0.287984
PTCH1	2	17	6	1	0.00212089	0.0131579	0.00521739	0.00104275	9.08655e-08	5.63725e-07	2.23529e-07	4.46747e-08	0.00908655	0.0563725	0.0223529	0.00446747	0.0230698	0.0230698	0.0230698	0.0230698		0.0715722	0.995015
CDC27	16	0	0	6	0.0239163	0	0	0.00720288	1.02465e-06	0	0	3.08594e-07	0.102465	0	0	0.0308594	0.033331	0.033331	0.033331	0.033331		0.210239	0.97592
PKHD1	2	8	8	4	0.000618238	0.00279232	0.00264114	0.00129199	2.64872e-08	1.19632e-07	1.13154e-07	5.53528e-08	0.00264872	0.0119632	0.0113154	0.00553528	0.00786565	0.00786565	0.00786565	0.00786565		0.00779816	0.999817
STAG2	3	14	3	1	0.00292113	0.0218069	0.00347625	0.000784314	1.2515e-07	9.34272e-07	1.48933e-07	3.36024e-08	0.012515	0.0934272	0.0148933	0.00336024	0.031049	0.031049	0.031049	0.031049		0.169482	0.982359
ADGRV1	4	3	9	5	0.000739782	0.000812348	0.00206375	0.000915751	3.16945e-08	3.48035e-08	8.84172e-08	3.92336e-08	0.00316945	0.00348035	0.00884172	0.00392336	0.00485372	0.00485372	0.00485372	0.00485372		0.00442808	0.999922
KIT	2	4	3	10	0.00260417	0.00625978	0.00442478	0.0118203	1.1157e-07	2.68188e-07	1.89571e-07	5.06419e-07	0.011157	0.0268188	0.0189571	0.0506419	0.0268937	0.0268937	0.0268937	0.0268937		0.0325212	0.998455
HERC2	1	7	6	4	0.00030553	0.00193263	0.00143954	0.00116212	1.30898e-08	8.28e-08	6.16743e-08	4.97886e-08	0.00130898	0.00828	0.00616743	0.00497886	0.00518382	0.00518382	0.00518382	0.00518382		0.0049404	0.999908
	145	664	815	172
						bone		23341	(this represents sample count)

## Sheet: breast
									Observed				Observed adjusted (multiplied by 10^6)				Expected adjusted (multiplied by 10^6)					Chi Square value	P-value
Gene	T sum	C sum	G sum	A sum	T ratio	C ratio	G ratio	A ratio	NORM. T	NORM. C	NORM. G	NORM. A					T	C	G	A
TP53	488	1197	1710	583	2.08547	3.27049	5.58824	2.11232	8.27147e-06	1.29716e-05	2.21643e-05	8.37796e-06	0.827147	1.29716	2.21643	0.837796	1.29463	1.29463	1.29463	1.29463		0.986346	0.804556
NF1	26	146	118	36	0.0112166	0.0788337	0.0653016	0.0141565	4.44876e-08	3.12673e-07	2.59002e-07	5.61481e-08	0.00444876	0.0312673	0.0259002	0.00561481	0.0168078	0.0168078	0.0168078	0.0168078		0.0338997	0.998357
KMT2D	27	139	137	49	0.00874919	0.0255327	0.030143	0.0138457	3.47014e-08	1.01269e-07	1.19554e-07	5.49154e-08	0.00347014	0.0101269	0.0119554	0.00549154	0.007761	0.007761	0.007761	0.007761		0.00602405	0.999876
TTN	116	306	463	141	0.00458353	0.0134275	0.0186101	0.00402857	1.81794e-08	5.32568e-08	7.3812e-08	1.59783e-08	0.00181794	0.00532568	0.0073812	0.00159783	0.00403066	0.00403066	0.00403066	0.00403066		0.0058844	0.99988
MUC16	24	155	127	60	0.00243927	0.01149	0.0151317	0.00508388	9.67474e-09	4.55721e-08	6.00158e-08	2.01639e-08	0.000967474	0.00455721	0.00600158	0.00201639	0.00338566	0.00338566	0.00338566	0.00338566		0.00470752	0.999914
KMT2C	46	310	232	87	0.0130571	0.0884956	0.0709263	0.019599	5.17874e-08	3.50995e-07	2.81311e-07	7.77344e-08	0.00517874	0.0350995	0.0281311	0.00777344	0.0190457	0.0190457	0.0190457	0.0190457		0.0346338	0.998303
FAT1	25	86	101	25	0.00729927	0.0275024	0.0309911	0.00631951	2.89507e-08	1.09081e-07	1.22918e-07	2.50647e-08	0.00289507	0.0109081	0.0122918	0.00250647	0.00715036	0.00715036	0.00715036	0.00715036		0.0112202	0.999685
ARID1A	16	185	75	36	0.0138169	0.0830714	0.0399787	0.0225423	5.48012e-08	3.29481e-07	1.58565e-07	8.9408e-08	0.00548012	0.0329481	0.0158565	0.0089408	0.0158064	0.0158064	0.0158064	0.0158064		0.0283182	0.998743
PIK3CA	378	175	2193	2872	0.414929	0.299658	3.27803	2.7536	1.64571e-06	1.18851e-06	1.30014e-05	1.09214e-05	0.164571	0.118851	1.30014	1.09214	0.668927	0.668927	0.668927	0.668927		1.69601	0.637822
OBSCN	20	85	122	19	0.00465658	0.0107923	0.0131296	0.00357883	1.84691e-08	4.28048e-08	5.2075e-08	1.41945e-08	0.00184691	0.00428048	0.0052075	0.00141945	0.00318858	0.00318858	0.00318858	0.00318858		0.00319834	0.999952
ERBB3	15	48	97	65	0.0170068	0.0464217	0.0853873	0.0665302	6.74531e-08	1.84119e-07	3.38667e-07	2.63875e-07	0.00674531	0.0184119	0.0338667	0.0263875	0.0213528	0.0213528	0.0213528	0.0213528		0.0189189	0.999312
ESR1	86	27	94	519	0.247126	0.0526316	0.184314	1.2446	9.80163e-07	2.08749e-07	7.31032e-07	4.9364e-06	0.0980163	0.0208749	0.0731032	0.49364	0.171409	0.171409	0.171409	0.171409		0.825768	0.843294
MED12	26	65	579	38	0.0185714	0.0346667	0.340989	0.0243434	7.36587e-08	1.37496e-07	1.35245e-06	9.65516e-08	0.00736587	0.0137496	0.135245	0.00965516	0.0415038	0.0415038	0.0415038	0.0415038		0.282802	0.96323
ERBB2	153	129	194	12	0.212796	0.110162	0.173369	0.0158103	8.43998e-07	4.3693e-07	6.87623e-07	6.27073e-08	0.0843998	0.043693	0.0687623	0.00627073	0.0507815	0.0507815	0.0507815	0.0507815		0.0686265	0.995316
AKT1	19	14	417	9	0.0730769	0.0331754	0.949886	0.0279503	2.89841e-07	1.31581e-07	3.76748e-06	1.10858e-07	0.0289841	0.0131581	0.376748	0.0110858	0.107494	0.107494	0.107494	0.107494		0.901029	0.825179
CDH1	17	254	147	40	0.0294627	0.356742	0.22546	0.0564972	1.16856e-07	1.41492e-06	8.94229e-07	2.24081e-07	0.0116856	0.141492	0.0894229	0.0224081	0.0662522	0.0662522	0.0662522	0.0662522		0.167508	0.982656
BRCA2	40	119	114	133	0.0141693	0.0667414	0.0605739	0.0352879	5.61989e-08	2.64713e-07	2.4025e-07	1.3996e-07	0.00561989	0.0264713	0.024025	0.013996	0.0175281	0.0175281	0.0175281	0.0175281		0.0157731	0.999476
MAP3K1	60	187	98	50	0.0559701	0.174278	0.0865724	0.0396197	2.21991e-07	6.91227e-07	3.43367e-07	1.57141e-07	0.0221991	0.0691227	0.0343367	0.0157141	0.0353432	0.0353432	0.0353432	0.0353432		0.0481037	0.997234
PTEN	69	101	99	62	0.216981	0.454955	0.405738	0.14486	8.60599e-07	1.80446e-06	1.60925e-06	5.74549e-07	0.0860599	0.180446	0.160925	0.0574549	0.121222	0.121222	0.121222	0.121222		0.0856816	0.993498
ATM	47	78	161	37	0.0178775	0.0476481	0.0838542	0.0123953	7.09065e-08	1.88984e-07	3.32586e-07	4.91628e-08	0.00709065	0.0188984	0.0332586	0.00491628	0.016041	0.016041	0.016041	0.016041		0.0316987	0.998513
NCOR1	18	121	94	37	0.0118265	0.066777	0.0542412	0.0164007	4.69069e-08	2.64854e-07	2.15134e-07	6.50491e-08	0.00469069	0.0264854	0.0215134	0.00650491	0.0147986	0.0147986	0.0147986	0.0147986		0.0238282	0.999029
FOXA1	16	104	60	69	0.08	0.200772	0.14218	0.247312	3.17299e-07	7.96311e-07	5.6392e-07	9.80898e-07	0.0317299	0.0796311	0.056392	0.0980898	0.0664607	0.0664607	0.0664607	0.0664607		0.0373373	0.998103
BRCA1	22	59	94	60	0.016035	0.0547818	0.0751399	0.0306905	6.35986e-08	2.17278e-07	2.98023e-07	1.21726e-07	0.00635986	0.0217278	0.0298023	0.0121726	0.0175156	0.0175156	0.0175156	0.0175156		0.0183666	0.999342
KMT2A	15	76	92	41	0.00553097	0.0253418	0.0336257	0.0118088	2.19372e-08	1.00512e-07	1.33368e-07	4.68364e-08	0.00219372	0.0100512	0.0133368	0.00468364	0.00756632	0.00756632	0.00756632	0.00756632		0.0101301	0.99973
GATA3	65	80	46	32	0.325	0.15534	0.134897	0.114695	1.28903e-06	6.16115e-07	5.35035e-07	4.54909e-07	0.128903	0.0616115	0.0535035	0.0454909	0.0723772	0.0723772	0.0723772	0.0723772		0.0606563	0.996098
	1834	4246	7664	5112
						breast		252128	(this represents sample count)

## Sheet: central_nervous_system
									Observed				Observed adjusted (multiplied by 10^6)				Expected adjusted (multiplied by 10^6)					Chi Square value	P-value
Gene	T sum	C sum	G sum	A sum	T ratio	C ratio	G ratio	A ratio	NORM. T	NORM. C	NORM. G	NORM. A					T	C	G	A
CTNNB1	18	141	116	18	0.0292683	0.259669	0.198971	0.0297521	1.61704e-07	1.43464e-06	1.09929e-06	1.64377e-07	0.0161704	0.143464	0.109929	0.0164377	0.0715004	0.0715004	0.0715004	0.0715004		0.178305	0.981013
TP53	135	826	775	266	0.576923	2.25683	2.53268	0.963768	3.18744e-06	1.24687e-05	1.39928e-05	5.32472e-06	0.318744	1.24687	1.39928	0.532472	0.874342	0.874342	0.874342	0.874342		0.960612	0.810781
NF1	32	105	59	22	0.013805	0.0566955	0.0326508	0.0086512	7.62712e-08	3.13236e-07	1.80392e-07	4.77969e-08	0.00762712	0.0313236	0.0180392	0.00477969	0.0154424	0.0154424	0.0154424	0.0154424		0.0280869	0.998759
ATRX	37	129	78	57	0.0201965	0.110162	0.0462359	0.0204374	1.11584e-07	6.08635e-07	2.55448e-07	1.12915e-07	0.0111584	0.0608635	0.0255448	0.0112915	0.0272145	0.0272145	0.0272145	0.0272145		0.0604965	0.996114
KMT2D	7	65	75	6	0.00226831	0.0119398	0.0165017	0.00169539	1.25322e-08	6.59658e-08	9.11698e-08	9.36687e-09	0.00125322	0.00659658	0.00911698	0.000936687	0.00447587	0.00447587	0.00447587	0.00447587		0.0109361	0.999697
EGFR	26	217	242	41	0.0357143	0.215492	0.253935	0.0433862	1.97318e-07	1.19057e-06	1.40296e-06	2.39704e-07	0.0197318	0.119057	0.140296	0.0239704	0.0757638	0.0757638	0.0757638	0.0757638		0.156551	0.984278
TTN	53	236	259	71	0.0020942	0.0103559	0.0104104	0.00202857	1.15702e-08	5.72151e-08	5.75163e-08	1.12076e-08	0.00115702	0.00572151	0.00575163	0.00112076	0.00343773	0.00343773	0.00343773	0.00343773		0.00614932	0.999872
CIC	14	136	89	29	0.0183246	0.0756817	0.0637536	0.0333333	1.01241e-07	4.18133e-07	3.52232e-07	1.84163e-07	0.0101241	0.0418133	0.0352232	0.0184163	0.0263942	0.0263942	0.0263942	0.0263942		0.0244016	0.998994
HMCN1	19	51	60	22	0.00436681	0.0137466	0.0152594	0.00447609	2.41262e-08	7.59487e-08	8.43066e-08	2.47299e-08	0.00241262	0.00759487	0.00843066	0.00247299	0.00522778	0.00522778	0.00522778	0.00522778		0.00600169	0.999877
MUC16	37	146	127	42	0.00376054	0.0108228	0.0151317	0.00355872	2.07766e-08	5.9795e-08	8.36008e-08	1.96615e-08	0.00207766	0.0059795	0.00836008	0.00196615	0.00459585	0.00459585	0.00459585	0.00459585		0.00638413	0.999865
KMT2C	37	73	119	29	0.0105024	0.0208393	0.0363803	0.006533	5.80247e-08	1.15135e-07	2.00997e-07	3.60941e-08	0.00580247	0.0115135	0.0200997	0.00360941	0.0102563	0.0102563	0.0102563	0.0102563		0.0158431	0.999472
MUC4	119	278	159	124	0.0339128	0.0428417	0.0556333	0.0366539	1.87365e-07	2.36696e-07	3.07368e-07	2.02509e-07	0.0187365	0.0236696	0.0307368	0.0202509	0.0233484	0.0233484	0.0233484	0.0233484		0.00366434	0.999941
FLG	19	94	89	7	0.0098804	0.028356	0.0261842	0.00197239	5.45881e-08	1.56664e-07	1.44665e-07	1.08972e-08	0.00545881	0.0156664	0.0144665	0.00108972	0.00917034	0.00917034	0.00917034	0.00917034		0.0162828	0.99945
IDH1	2	361	4946	2	0.00647249	1.45565	16.1634	0.0052356	3.57598e-08	8.04228e-06	8.9301e-05	2.89261e-08	0.00357598	0.804228	8.9301	0.00289261	2.4352	2.4352	2.4352	2.4352		23.2723	3.54343e-05
PIK3CA	33	42	182	140	0.0362239	0.0719178	0.272048	0.134228	2.00133e-07	3.97338e-07	1.50304e-06	7.41596e-07	0.0200133	0.0397338	0.150304	0.0741596	0.0710526	0.0710526	0.0710526	0.0710526		0.138999	0.986778
OBSCN	7	71	85	9	0.0016298	0.00901473	0.00914765	0.00169523	9.00448e-09	4.98054e-08	5.05398e-08	9.36599e-09	0.000900448	0.00498054	0.00505398	0.000936599	0.00296789	0.00296789	0.00296789	0.00296789		0.00566159	0.999887
BRAF	440	10	14	3	0.759931	0.0186567	0.026616	0.00454545	4.19854e-06	1.03076e-07	1.4705e-07	2.51131e-08	0.419854	0.0103076	0.014705	0.00251131	0.111844	0.111844	0.111844	0.111844		1.13165	0.769439
H3F3A	1	4	80	466	0.00925926	0.0449438	0.769231	4.23636	5.11564e-08	2.4831e-07	4.24992e-06	2.34055e-05	0.00511564	0.024831	0.424992	2.34055	0.698871	0.698871	0.698871	0.698871		5.30245	0.150943
IDH2	0	19	163	19	0	0.0483461	0.409548	0.059375	0	2.67107e-07	2.26271e-06	3.2804e-07	0	0.0267107	0.226271	0.032804	0.0714464	0.0714464	0.0714464	0.0714464		0.455862	0.928476
PTEN	109	234	229	95	0.342767	1.05405	0.938525	0.221963	1.89375e-06	5.82354e-06	5.18525e-06	1.22632e-06	0.189375	0.582354	0.518525	0.122632	0.353221	0.353221	0.353221	0.353221		0.452531	0.929189
CHEK2	3	107	88	68	0.00663717	0.275064	0.209026	0.136273	3.66696e-08	1.5197e-06	1.15485e-06	7.52891e-07	0.00366696	0.15197	0.115485	0.0752891	0.0866027	0.0866027	0.0866027	0.0866027		0.139873	0.986657
ZNF429	48	25	105	79	0.0950495	0.0637755	0.273438	0.106183	5.25138e-07	3.52353e-07	1.51071e-06	5.86649e-07	0.0525138	0.0352353	0.151071	0.0586649	0.0743713	0.0743713	0.0743713	0.0743713		0.109437	0.990681
ZNF717	40	71	74	44	0.0662252	0.130037	0.144531	0.0471597	3.65887e-07	7.18438e-07	7.9852e-07	2.60552e-07	0.0365887	0.0718438	0.079852	0.0260552	0.0535849	0.0535849	0.0535849	0.0535849		0.0386322	0.998004
PDGFRA	25	37	65	33	0.0311333	0.0507545	0.0791717	0.0359869	1.72008e-07	2.80413e-07	4.37415e-07	1.98824e-07	0.0172008	0.0280413	0.0437415	0.0198824	0.0272165	0.0272165	0.0272165	0.0272165		0.0157206	0.999478
KCNJ12	26	56	64	7	0.109705	0.138614	0.156098	0.0278884	6.06106e-07	7.65827e-07	8.62422e-07	1.54081e-07	0.0606106	0.0765827	0.0862422	0.0154081	0.0597109	0.0597109	0.0597109	0.0597109		0.0494402	0.997119
	1287	3534	8342	1699
						CNS		180999	(this represents sample count)

## Sheet: cervix
									Observed				Observed adjusted (multiplied by 10^6)				Expected adjusted (multiplied by 10^6)					Chi Square value	P-value
Gene	T sum	C sum	G sum	A sum	T ratio	C ratio	G ratio	A ratio	NORM. T	NORM. C	NORM. G	NORM. A					T	C	G	A
TP53	5	42	70	13	0.0213675	0.114754	0.228758	0.0471014	3.1563e-07	1.69509e-06	3.3791e-06	6.95758e-07	0.031563	0.169509	0.33791	0.0695758	0.152139	0.152139	0.152139	0.152139		0.369186	0.946532
KMT2D	2	61	38	1	0.000648088	0.011205	0.00836084	0.000282566	9.57322e-09	1.65514e-07	1.23502e-07	4.17391e-09	0.000957322	0.0165514	0.0123502	0.000417391	0.00756909	0.00756909	0.00756909	0.00756909		0.0262124	0.99888
TTN	14	68	149	8	0.000553185	0.0029839	0.00598899	0.000228571	8.17136e-09	4.40766e-08	8.84662e-08	3.37634e-09	0.000817136	0.00440766	0.00884662	0.000337634	0.00360226	0.00360226	0.00360226	0.00360226		0.0129271	0.999611
MUC16	3	86	20	5	0.000304909	0.00637509	0.00238294	0.000423657	4.50396e-09	9.41696e-08	3.51995e-08	6.25804e-09	0.000450396	0.00941696	0.00351995	0.000625804	0.00350328	0.00350328	0.00350328	0.00350328		0.0150065	0.999513
KMT2C	0	55	42	6	0	0.0157008	0.0128401	0.00135166	0	2.31925e-07	1.89667e-07	1.9966e-08	0	0.0231925	0.0189667	0.0019966	0.011039	0.011039	0.011039	0.011039		0.0375199	0.998089
MUC4	3	148	15	4	0.000854944	0.0228078	0.00524843	0.00118238	1.26288e-08	3.36906e-07	7.7527e-08	1.74655e-08	0.00126288	0.0336906	0.0077527	0.00174655	0.0111132	0.0111132	0.0111132	0.0111132		0.0635095	0.995823
LRP1B	5	18	28	5	0.00136166	0.00690449	0.00848485	0.00118455	2.01137e-08	1.0199e-07	1.25334e-07	1.74976e-08	0.00201137	0.010199	0.0125334	0.00174976	0.00662337	0.00662337	0.00662337	0.00662337		0.0140013	0.999561
FLG	3	28	22	2	0.00156006	0.00844646	0.00647249	0.000563539	2.30444e-08	1.24767e-07	9.56083e-08	8.32431e-09	0.00230444	0.0124767	0.00956083	0.000832431	0.00629359	0.00629359	0.00629359	0.00629359		0.015038	0.999512
MUC5B	2	39	12	4	0.000772499	0.00564399	0.0028342	0.00112486	1.1411e-08	8.33702e-08	4.18653e-08	1.66158e-08	0.0011411	0.00833702	0.00418653	0.00166158	0.00383156	0.00383156	0.00383156	0.00383156		0.00844893	0.999794
KRAS	4	3	150	7	0.0273973	0.0361446	1.1194	0.0338164	4.04698e-07	5.33909e-07	1.65352e-05	4.99519e-07	0.0404698	0.0533909	1.65352	0.0499519	0.449334	0.449334	0.449334	0.449334		4.30308	0.230542
ARID1A	5	39	15	1	0.00431779	0.0175123	0.00799574	0.000626174	6.37802e-08	2.58683e-07	1.18109e-07	9.24952e-09	0.00637802	0.0258683	0.0118109	0.000924952	0.0112455	0.0112455	0.0112455	0.0112455		0.0306213	0.998588
PIK3CA	7	9	272	20	0.00768386	0.015411	0.406577	0.0191755	1.13502e-07	2.27643e-07	6.00575e-06	2.8325e-07	0.0113502	0.0227643	0.600575	0.028325	0.165754	0.165754	0.165754	0.165754		1.52179	0.67725
OBSCN	0	33	18	4	0	0.00418994	0.00193715	0.000753438	0	6.18917e-08	2.86146e-08	1.11294e-08	0	0.00618917	0.00286146	0.00111294	0.00254089	0.00254089	0.00254089	0.00254089		0.00862212	0.999788
SYNE1	0	26	38	6	0	0.00460993	0.00567588	0.000719166	0	6.80955e-08	8.38411e-08	1.06231e-08	0	0.00680955	0.00838411	0.00106231	0.00406399	0.00406399	0.00406399	0.00406399		0.0127283	0.99962
ERBB2	1	44	34	3	0.00139082	0.0375747	0.0303843	0.00395257	2.05445e-08	5.55034e-07	4.48821e-07	5.83853e-08	0.00205445	0.0555034	0.0448821	0.00583853	0.0270696	0.0270696	0.0270696	0.0270696		0.0813563	0.993977
PTEN	5	20	20	4	0.0157233	0.0900901	0.0819672	0.00934579	2.32256e-07	1.33076e-06	1.21078e-06	1.38051e-07	0.0232256	0.133076	0.121078	0.0138051	0.0727962	0.0727962	0.0727962	0.0727962		0.163498	0.983255
HSPA1L	54	13	17	42	0.131068	0.029148	0.0317164	0.0789474	1.93607e-06	4.30559e-07	4.68499e-07	1.16617e-06	0.193607	0.0430559	0.0468499	0.116617	0.100032	0.100032	0.100032	0.100032		0.15101	0.985081
FBXW7	2	37	26	4	0.00399202	0.0939086	0.0474453	0.00587372	5.8968e-08	1.38717e-06	7.00837e-07	8.67635e-08	0.0058968	0.138717	0.0700837	0.00867635	0.0558435	0.0558435	0.0558435	0.0558435		0.21113	0.975773
SYNE2	3	14	35	4	0.000626436	0.00345253	0.00730994	0.000564016	9.25338e-09	5.0999e-08	1.07979e-07	8.33135e-09	0.000925338	0.0050999	0.0107979	0.000833135	0.00441406	0.00441406	0.00441406	0.00441406		0.0150015	0.999514
EP300	3	22	28	1	0.00202977	0.0106693	0.0167364	0.000492126	2.99827e-08	1.57601e-07	2.47222e-07	7.26943e-09	0.00299827	0.0157601	0.0247222	0.000726943	0.0110519	0.0110519	0.0110519	0.0110519		0.0344293	0.998318
OR1S1	17	12	14	9	0.0532915	0.0465116	0.0809249	0.0394737	7.87195e-07	6.87046e-07	1.19538e-06	5.83085e-07	0.0787195	0.0687046	0.119538	0.0583085	0.0813177	0.0813177	0.0813177	0.0813177		0.026514	0.998861
ZSCAN5A	14	6	16	16	0.0514706	0.0149254	0.0407125	0.0377358	7.60297e-07	2.2047e-07	6.01384e-07	5.57415e-07	0.0760297	0.022047	0.0601384	0.0557415	0.0534891	0.0534891	0.0534891	0.0534891		0.0289025	0.998704
OR1S2	8	18	9	15	0.0257235	0.0669145	0.0523256	0.0663717	3.79974e-07	9.88427e-07	7.72927e-07	9.80408e-07	0.0379974	0.0988427	0.0772927	0.0980408	0.0780434	0.0780434	0.0780434	0.0780434		0.0312231	0.998546
STK11	4	26	15	1	0.0192308	0.0677083	0.0362319	0.00337838	2.84067e-07	1.00015e-06	5.35199e-07	4.99037e-08	0.0284067	0.100015	0.0535199	0.00499037	0.0467331	0.0467331	0.0467331	0.0467331		0.106207	0.991082
MAGEA12	16	10	9	11	0.079602	0.03861	0.0332103	0.0514019	1.17584e-06	5.70328e-07	4.90566e-07	7.59282e-07	0.117584	0.0570328	0.0490566	0.0759282	0.0749004	0.0749004	0.0749004	0.0749004		0.0375178	0.998089
	180	877	1112	196
						cervix		67698	(this represents sample count)

## Sheet: endometrium
									Observed				Observed adjusted (multiplied by 10^6)				Expected adjusted (multiplied by 10^6)					Chi Square value	P-value
Gene	T sum	C sum	G sum	A sum	T ratio	C ratio	G ratio	A ratio	NORM. T	NORM. C	NORM. G	NORM. A					T	C	G	A
CTNNB1	69	264	186	65	0.112195	0.486188	0.319039	0.107438	2.50867e-07	1.08711e-06	7.13369e-07	2.4023e-07	0.0250867	0.108711	0.0713369	0.024023	0.0572895	0.0572895	0.0572895	0.0572895		0.0870176	0.993348
TP53	53	264	312	91	0.226496	0.721311	1.01961	0.32971	5.06442e-07	1.61285e-06	2.27983e-06	7.37229e-07	0.0506442	0.161285	0.227983	0.0737229	0.128409	0.128409	0.128409	0.128409		0.156016	0.984356
TTN	158	601	628	256	0.00624309	0.0263724	0.0252422	0.00731429	1.39595e-08	5.89684e-08	5.64413e-08	1.63547e-08	0.00139595	0.00589684	0.00564413	0.00163547	0.0036431	0.0036431	0.0036431	0.0036431		0.00498579	0.999907
MUC16	61	174	219	76	0.00619982	0.0128984	0.0260932	0.00643959	1.38627e-08	2.88408e-08	5.83441e-08	1.43989e-08	0.00138627	0.00288408	0.00583441	0.00143989	0.00288616	0.00288616	0.00288616	0.00288616		0.00451588	0.999919
FAT1	27	127	113	21	0.00788321	0.040614	0.0346732	0.00530839	1.76268e-08	9.08126e-08	7.7529e-08	1.18695e-08	0.00176268	0.00908126	0.0077529	0.00118695	0.00494595	0.00494595	0.00494595	0.00494595		0.00995623	0.999737
ZFHX3	23	78	192	28	0.011523	0.0231043	0.0668291	0.00976631	2.57654e-08	5.16609e-08	1.49429e-07	2.18374e-08	0.00257654	0.00516609	0.0149429	0.00218374	0.00621732	0.00621732	0.00621732	0.00621732		0.0171724	0.999405
MUC4	29	159	98	37	0.00826446	0.024503	0.0342897	0.010937	1.84793e-08	5.47885e-08	7.66715e-08	2.44551e-08	0.00184793	0.00547885	0.00766715	0.00244551	0.00435986	0.00435986	0.00435986	0.00435986		0.00508384	0.999904
LRP1B	38	113	115	41	0.0103486	0.0433448	0.0348485	0.00971334	2.31393e-08	9.69187e-08	7.79209e-08	2.17189e-08	0.00231393	0.00969187	0.00779209	0.00217189	0.00549245	0.00549245	0.00549245	0.00549245		0.00802056	0.999809
MUC5B	14	107	132	23	0.00540749	0.0154848	0.0311762	0.00646794	1.20911e-08	3.46239e-08	6.97097e-08	1.44623e-08	0.00120911	0.00346239	0.00697097	0.00144623	0.00327217	0.00327217	0.00327217	0.00327217		0.00651175	0.999861
KRAS	6	10	755	17	0.0410959	0.120482	5.63433	0.0821256	9.189e-08	2.69397e-07	1.25983e-05	1.83632e-07	0.009189	0.0269397	1.25983	0.0183632	0.328581	0.328581	0.328581	0.328581		3.51956	0.318234
ARID1A	18	280	113	17	0.015544	0.12573	0.0602345	0.010645	3.47563e-08	2.8113e-07	1.34684e-07	2.3802e-08	0.00347563	0.028113	0.0134684	0.0023802	0.0118593	0.0118593	0.0118593	0.0118593		0.0359981	0.998203
PIK3CA	88	187	645	516	0.0965971	0.320205	0.964126	0.494727	2.1599e-07	7.15977e-07	2.15578e-06	1.1062e-06	0.021599	0.0715977	0.215578	0.11062	0.104849	0.104849	0.104849	0.104849		0.193902	0.978568
OBSCN	25	147	149	19	0.00582072	0.0186643	0.0160353	0.00357883	1.30151e-08	4.17332e-08	3.58548e-08	8.00223e-09	0.00130151	0.00417332	0.00358548	0.000800223	0.00246513	0.00246513	0.00246513	0.00246513		0.00336656	0.999948
SYNE1	35	215	102	41	0.00612316	0.0381206	0.0152353	0.0049143	1.36913e-08	8.52372e-08	3.40659e-08	1.09883e-08	0.00136913	0.00852372	0.00340659	0.00109883	0.00359957	0.00359957	0.00359957	0.00359957		0.00986592	0.99974
RYR2	34	139	145	43	0.00910552	0.0435191	0.0392422	0.0100444	2.03599e-08	9.73083e-08	8.77452e-08	2.24591e-08	0.00203599	0.00973083	0.00877452	0.00224591	0.00569681	0.00569681	0.00569681	0.00569681		0.0089622	0.999775
FAT4	32	111	129	19	0.00817578	0.0328986	0.0372402	0.00452381	1.8281e-08	7.35611e-08	8.32687e-08	1.01152e-08	0.0018281	0.00735611	0.00832687	0.00101152	0.00463065	0.00463065	0.00463065	0.00463065		0.0090792	0.999771
PTEN	154	577	439	122	0.484277	2.5991	1.79918	0.285047	1.08284e-06	5.81156e-06	4.02295e-06	6.37362e-07	0.108284	0.581156	0.402295	0.0637362	0.288868	0.288868	0.288868	0.288868		0.628637	0.889846
CSMD3	42	136	119	61	0.01308	0.0597802	0.0487106	0.0190923	2.92468e-08	1.33668e-07	1.08916e-07	4.26903e-08	0.00292468	0.0133668	0.0108916	0.00426903	0.00786304	0.00786304	0.00786304	0.00786304		0.00976316	0.999744
POLE	22	211	88	18	0.015493	0.109896	0.0455722	0.0113208	3.46421e-08	2.45726e-07	1.01899e-07	2.53131e-08	0.00346421	0.0245726	0.0101899	0.00253131	0.0101895	0.0101895	0.0101895	0.0101895		0.0304972	0.998596
NEB	34	111	136	44	0.00635633	0.0194771	0.022678	0.00509377	1.42127e-08	4.35506e-08	5.07078e-08	1.13896e-08	0.00142127	0.00435506	0.00507078	0.00113896	0.00299652	0.00299652	0.00299652	0.00299652		0.00403139	0.999932
USH2A	34	143	89	42	0.00832925	0.0389328	0.0256115	0.00959123	1.86241e-08	8.70533e-08	5.72671e-08	2.14459e-08	0.00186241	0.00870533	0.00572671	0.00214459	0.00460976	0.00460976	0.00460976	0.00460976		0.00686505	0.999849
RYR3	23	122	117	31	0.00680876	0.0349771	0.0306523	0.00788804	1.52243e-08	7.82084e-08	6.85384e-08	1.76376e-08	0.00152243	0.00782084	0.00685384	0.00176376	0.00449022	0.00449022	0.00449022	0.00449022		0.00733173	0.999833
ZFHX4	28	139	101	25	0.0116424	0.0489954	0.0427242	0.00770416	2.60323e-08	1.09553e-07	9.55309e-08	1.72264e-08	0.00260323	0.0109553	0.00955309	0.00172264	0.00620857	0.00620857	0.00620857	0.00620857		0.0107657	0.999704
DMD	26	99	128	38	0.010582	0.0431561	0.0488363	0.0103093	2.36613e-08	9.64966e-08	1.09198e-07	2.30515e-08	0.00236613	0.00964966	0.0109198	0.00230515	0.00631017	0.00631017	0.00631017	0.00631017		0.0101417	0.999729
PPP2R1A	5	198	61	7	0.0138504	0.372881	0.118677	0.0192308	3.09694e-08	8.33759e-07	2.65361e-07	4.29998e-08	0.00309694	0.0833759	0.0265361	0.00429998	0.0293272	0.0293272	0.0293272	0.0293272		0.144693	0.985981
	1078	4712	5311	1698
						endometrium		447229	(this represents sample count)

## Sheet: eye
									Observed				Observed adjusted (multiplied by 10^6)				Expected adjusted (multiplied by 10^6)					Chi Square value	P-value
Gene	T sum	C sum	G sum	A sum	T ratio	C ratio	G ratio	A ratio	NORM. T	NORM. C	NORM. G	NORM. A					T	C	G	A
TP53	2	6	13	2	0.00854701	0.0163934	0.0424837	0.00724638	2.50793e-06	4.81028e-06	1.24659e-05	2.12628e-06	0.250793	0.481028	1.24659	0.212628	0.547759	0.547759	0.547759	0.547759		1.26573	0.737287
KMT2D	0	5	7	2	0	0.000918442	0.00154015	0.000565131	0	2.69496e-07	4.51923e-07	1.65825e-07	0	0.0269496	0.0451923	0.0165825	0.0221811	0.0221811	0.0221811	0.0221811		0.0484917	0.997201
TTN	2	4	1	1	7.90264e-05	0.000175523	4.01945e-05	2.85714e-05	2.31885e-08	5.15033e-08	1.17942e-08	8.38364e-09	0.00231885	0.00515033	0.00117942	0.000838364	0.00237174	0.00237174	0.00237174	0.00237174		0.00484718	0.99991
NRAS	0	7	9	18	0	0.0679612	0.06	0.0972973	0	1.99417e-05	1.76056e-05	2.85497e-05	0	1.99417	1.76056	2.85497	1.65242	1.65242	1.65242	1.65242		2.60532	0.456557
PCLO	1	6	3	1	0.000296209	0.00159447	0.000938673	0.000196309	8.69156e-08	4.67862e-07	2.75432e-07	5.76025e-08	0.00869156	0.0467862	0.0275432	0.00576025	0.0221953	0.0221953	0.0221953	0.0221953		0.048919	0.997164
RB1	6	43	7	2	0.00792602	0.0770609	0.0132325	0.00212089	2.32571e-06	2.26118e-05	3.88278e-06	6.22327e-07	0.232571	2.26118	0.388278	0.0622327	0.736065	0.736065	0.736065	0.736065		4.2856	0.23223
FAT1	0	5	7	0	0	0.00159898	0.0021479	0	0	4.69183e-07	6.30252e-07	0	0	0.0469183	0.0630252	0	0.0274859	0.0274859	0.0274859	0.0274859		0.114663	0.990022
MUC4	2	4	3	1	0.000569963	0.000616428	0.00104969	0.000295596	1.67243e-07	1.80877e-07	3.08006e-07	8.67358e-08	0.0167243	0.0180877	0.0308006	0.00867358	0.0185715	0.0185715	0.0185715	0.0185715		0.0135243	0.999583
LRP1B	2	4	5	0	0.000544662	0.00153433	0.00151515	0	1.59819e-07	4.50214e-07	4.44587e-07	0	0.0159819	0.0450214	0.0444587	0	0.0263655	0.0263655	0.0263655	0.0263655		0.056072	0.996527
BRAF	98	1	2	2	0.169257	0.00186567	0.00380228	0.0030303	4.96647e-05	5.47439e-07	1.11569e-06	8.89173e-07	4.96647	0.0547439	0.111569	0.0889173	1.30543	1.30543	1.30543	1.30543		13.6911	0.00335732
FAT4	2	4	2	2	0.000510986	0.00118554	0.000577367	0.00047619	1.49937e-07	3.47869e-07	1.69415e-07	1.39727e-07	0.0149937	0.0347869	0.0169415	0.0139727	0.0201737	0.0201737	0.0201737	0.0201737		0.0143392	0.999545
KIT	1	9	11	3	0.00130208	0.0140845	0.0162242	0.0035461	3.82067e-07	4.13278e-06	4.76062e-06	1.04052e-06	0.0382067	0.413278	0.476062	0.104052	0.2579	0.2579	0.2579	0.2579		0.557082	0.906183
MED12	0	3	3	4	0	0.0016	0.00176678	0.00256246	0	4.69484e-07	5.18423e-07	7.51896e-07	0	0.0469484	0.0518423	0.0751896	0.043495	0.043495	0.043495	0.043495		0.0684667	0.995332
BRCA2	2	5	2	3	0.000708466	0.00280426	0.0010627	0.000795967	2.07883e-07	8.22847e-07	3.11825e-07	2.33558e-07	0.0207883	0.0822847	0.0311825	0.0233558	0.0394028	0.0394028	0.0394028	0.0394028		0.063712	0.995804
PTEN	2	5	4	0	0.00628931	0.0225225	0.0163934	0	1.84545e-06	6.60872e-06	4.81028e-06	0	0.184545	0.660872	0.481028	0	0.331611	0.331611	0.331611	0.331611		0.791084	0.851598
GNAQ	0	2	25	402	0	0.00793651	0.0954198	1.26019	0	2.32879e-06	2.79988e-05	0.000369773	0	0.232879	2.79988	36.9773	10.0025	10.0025	10.0025	10.0025		97.477	5.41912e-21
GNA11	0	9	3	351	0	0.0268657	0.00955414	1.43265	0	7.88312e-06	2.80344e-06	0.000420379	0	0.788312	0.280344	42.0379	10.7766	10.7766	10.7766	10.7766		120.941	4.83802e-26
BAP1	12	52	53	14	0.0305344	0.0828025	0.0812883	0.0270793	8.95961e-06	2.42965e-05	2.38522e-05	7.94581e-06	0.895961	2.42965	2.38522	0.794581	1.62635	1.62635	1.62635	1.62635		1.50428	0.681283
SF3B1	1	35	64	5	0.000972763	0.0455729	0.0697928	0.00415973	2.85435e-07	1.33723e-05	2.04791e-05	1.22058e-06	0.0285435	1.33723	2.04791	0.122058	0.883936	0.883936	0.883936	0.883936		3.24963	0.354714
EIF1AX	0	10	2	12	0	0.185185	0.0175439	0.0736196	0	5.43384e-05	5.14785e-06	2.1602e-05	0	5.43384	0.514785	2.1602	2.02721	2.02721	2.02721	2.02721		8.88899	0.0308038
DICER1	1	1	11	1	0.000645995	0.00083682	0.00866824	0.000569152	1.89552e-07	2.45546e-07	2.5435e-06	1.67005e-07	0.0189552	0.0245546	0.25435	0.0167005	0.07864	0.07864	0.07864	0.07864		0.52388	0.913615
PDE4DIP	0	3	7	2	0	0.00171331	0.00372539	0.000963855	0	5.02731e-07	1.09313e-06	2.82821e-07	0	0.0502731	0.109313	0.0282821	0.046967	0.046967	0.046967	0.046967		0.137394	0.987
RFPL4AL1	0	5	2	2	0	0.025	0.00858369	0.00952381	0	7.33568e-06	2.51869e-06	2.79455e-06	0	0.733568	0.251869	0.279455	0.316223	0.316223	0.316223	0.316223		0.884399	0.829191
HLA-A	2	2	4	0	0.0111111	0.00606061	0.0108108	0	3.2603e-06	1.77835e-06	3.17219e-06	0	0.32603	0.177835	0.317219	0	0.205271	0.205271	0.205271	0.205271		0.341032	0.952135
ZBTB7A	0	3	5	0	0	0.00476948	0.00821018	0	0	1.39949e-06	2.40909e-06	0	0	0.139949	0.240909	0	0.0952146	0.0952146	0.0952146	0.0952146		0.434384	0.933051
	136	233	255	830
						eye		3408	(this represents sample count)

[truncated: 35 more sheets: fallopian_tube, female_genital_tract, gastrointestinal_tract, genital_tract, haematopoietic_and_lymphoid_tis, kidney, large_intestine, liver, lung, meninges, NS, oesophagus, ovary, pancreas, paratesticular_tissues, parathyroid, penis, peritoneum, pituitary, placenta …]
